# Supplementary material for: Aqua­dipicrato(tetra­ethyl­ene glycol)gadolinium(III) picrate methanol hemisolvate
Source: Acta Crystallogr Sect E Struct Rep Online. 2008 Aug 16;64(Pt 9):m1179–80. doi: 10.1107/S1600536808026147 (PMC2960575; doi:10.1107/S1600536808026147)
Supplement: Supplementary file 1 [file e-64-m1179-sup1.cif]

##############################################################################
###                                                                        ###
###        Electronic paper (Acta Crystallographica Section E)             ###
###                                                                        ###
##############################################################################
#                                                                            #
# This CIF contains the data in a paper accepted for publication in Acta     #
# Crystallographica Section E. It conforms to the requirements of Notes      #
# for Authors for Section E, and has been peer reviewed under the auspices   #
# of the IUCr Commission on Journals.                                        #
#                                                                            #
# Full details of the Crystallographic Information File format               #
# are given in the paper "The Crystallographic Information File (CIF):       #
# a New Standard Archive File for Crystallography" by S. R. Hall, F. H.      #
# Allen and I. D. Brown [Acta Cryst. (1991), A47, 655-685].                  #
#                                                                            #
# The current version of the core CIF dictionary is obtainable from          #
# ftp://ftp.iucr.org/pub/cif_core.dic. The current version number is 2.4.    #
#                                                                            #
# Software is freely available for graphical display of the structure(s) in  #
# this CIF.  For information consult the CIF home page http://www.iucr.org/  #
# cif/home.html                                                              #
#                                                                            #
# This file may be used for bona fide research purposes within the           #
# scientific community so long as proper attribution is given to the journal # 
# article from which it was obtained.                                        #
#                                                                            #
##############################################################################
                                             
data_global
_audit_creation_method     'form.cif (version 2.0)'
_journal_data_validation_number     ?
_journal_date_recd_electronic     2008-08-07
_journal_date_accepted     2008-08-13
_journal_name_full     'Acta Crystallographica, Section E'
_journal_year     2008
_journal_volume     64
_journal_issue      9
_journal_page_first     m1179
_journal_page_last     m1180
_journal_paper_category     QM
_journal_coeditor_code     IS2323
_publ_contact_author_name     'Prof. Fun Hoong Kun'
_publ_contact_author_address
;
      X-ray Crystallography Unit
      School of Physics
      Universiti Sains Malaysia
      11800 USM, Penang
      MALAYSIA
;
_publ_contact_author_email     hkfun@usm.my
_publ_contact_author_fax     '6 04 6579150'
_publ_contact_author_phone     '6 04 6533652'
_publ_section_title
;
Aquadipicrato(tetraethylene glycol)gadolinium(III) picrate methanol hemisolvate
;
loop_
    _publ_author_name
    _publ_author_footnote
    _publ_author_address
    'Eny Kusrini' ?
;     School of Chemical Sciences
      Universiti Sains Malaysia
      11800 USM, Penang
      Malaysia
;
    'Muhammad Idiris Saleh' ?
;     School of Chemical Sciences
      Universiti Sains Malaysia
      11800 USM, Penang
      Malaysia
;
    'Reza Kia' ?
;     X-ray Crystallography Unit
      School of Physics
      Universiti Sains Malaysia
      11800 USM, Penang
      Malaysia
;
    'Hoong-Kun Fun' ?
;     X-ray Crystallography Unit
      School of Physics
      Universiti Sains Malaysia
      11800 USM, Penang
      Malaysia
;
data_I
_audit_creation_method     SHELXL-97
_chemical_name_systematic
;
aquabis(2,4,6-trinitrophenolato)(3,6,9-trioxaundecane-1,11-
diol)gadolinium(III) 2,4,6-trinitrophenolate methanol hemisolvate
;
_chemical_name_common
;
Aquadipicrato(tetraethylene glycol)gadolinium(III) picrate methanol hemisolvate
;
_chemical_formula_moiety     'C20 H24 Gd N6 O20 +, C6 H2 N3 O7 -, 0.5(C H4 O)'
_chemical_formula_sum     'C26.5 H28 Gd N9 O27.5'
_chemical_formula_iupac
               '[Gd (C6 H2 N3 O7)2 (C8 H18 O5) (H2 O)] (C6 H2 N3 O7), 0.5C H4 O'
_chemical_formula_weight     1069.83
_chemical_melting_point     ?
_symmetry_cell_setting     'Triclinic'
_symmetry_space_group_name_H-M     'P -1'
_symmetry_space_group_name_Hall     '-P 1'
loop_
    _symmetry_equiv_pos_as_xyz
    'x, y, z'
    '-x, -y, -z'
_cell_length_a     8.1816(6)
_cell_length_b     18.6657(14)
_cell_length_c     24.9646(18)
_cell_angle_alpha     104.188(3)
_cell_angle_beta     96.445(4)
_cell_angle_gamma     95.483(4)
_cell_volume     3642.7(5)
_cell_formula_units_Z     4
_cell_measurement_reflns_used     9911
_cell_measurement_theta_min     2.54
_cell_measurement_theta_max     37.50
_cell_measurement_temperature     100.00(10)
_exptl_crystal_description     'block'
_exptl_crystal_colour     'yellow'
_exptl_crystal_size_max     0.51
_exptl_crystal_size_mid     0.31
_exptl_crystal_size_min     0.16
_exptl_crystal_density_diffrn     1.951
_exptl_crystal_density_meas     ?
_exptl_crystal_density_method     'not measured'
_exptl_crystal_F_000     2136
_exptl_absorpt_coefficient_mu     1.943
_exptl_absorpt_correction_type     'multi-scan'
_exptl_absorpt_process_details     '(<i>SADABS</i>; Bruker, 2005)'
_exptl_absorpt_correction_T_min     0.4318
_exptl_absorpt_correction_T_max     0.7362
_exptl_special_details
;
The low-temperature data was collected with the Oxford Cyrosystem Cobra
low-temperature attachment.
;
_diffrn_ambient_temperature     100.00(10)
_diffrn_radiation_type     MoK\a
_diffrn_radiation_wavelength     0.71073
_diffrn_radiation_source     'fine-focus sealed tube'
_diffrn_radiation_monochromator     graphite
_diffrn_measurement_device_type
;
Bruker SMART APEXII CCD area-detector
;
_diffrn_measurement_method     '\f and \w'
_diffrn_detector_area_resol_mean     ?
_diffrn_reflns_number     125488
_diffrn_reflns_av_R_equivalents     0.0409
_diffrn_reflns_av_sigmaI/netI     0.0428
_diffrn_reflns_theta_min     0.85
_diffrn_reflns_theta_max     37.50
_diffrn_reflns_theta_full     37.50
_diffrn_measured_fraction_theta_max     0.994
_diffrn_measured_fraction_theta_full     0.994
_diffrn_reflns_limit_h_min     -13
_diffrn_reflns_limit_h_max     13
_diffrn_reflns_limit_k_min     -31
_diffrn_reflns_limit_k_max     31
_diffrn_reflns_limit_l_min     -39
_diffrn_reflns_limit_l_max     42
_diffrn_standards_number     0
_diffrn_standards_interval_count     ?
_diffrn_standards_interval_time     ?
_diffrn_standards_decay_%     ?
_refine_special_details
;
Refinement of <i>F</i>^2^ against ALL reflections. The weighted <i>R</i>-factor
<i>wR</i> and goodness of fit <i>S</i> are based on <i>F</i>^2^, conventional
<i>R</i>-factors <i>R</i> are based on <i>F</i>, with <i>F</i> set to zero for
negative <i>F</i>^2^. The threshold expression of <i>F</i>^2^ >
\s(<i>F</i>^2^) is used only for calculating <i>R</i>-factors(gt) <i>etc</i>.
and is not relevant to the choice of reflections for refinement.
<i>R</i>-factors based on <i>F</i>^2^ are statistically about twice as large
as those based on <i>F</i>, and <i>R</i>- factors based on ALL data will be
even larger.
;
_reflns_number_total     38087
_reflns_number_gt     30033
_reflns_threshold_expression     I>2\s(I)
_refine_ls_structure_factor_coef     Fsqd
_refine_ls_matrix_type     full
_refine_ls_R_factor_all     0.0471
_refine_ls_R_factor_gt     0.0330
_refine_ls_wR_factor_gt     0.0804
_refine_ls_wR_factor_ref     0.0924
_refine_ls_goodness_of_fit_ref     1.084
_refine_ls_restrained_S_all     1.084
_refine_ls_number_reflns     38087
_refine_ls_number_parameters     1158
_refine_ls_number_restraints     2
_refine_ls_hydrogen_treatment     constr
_refine_ls_weighting_scheme     calc
_refine_ls_weighting_details
         'calc w=1/[\s^2^(Fo^2^)+(0.0417P)^2^+1.2298P] where P=(Fo^2^+2Fc^2^)/3'
_atom_sites_solution_hydrogens     geom
_atom_sites_solution_primary     direct
_atom_sites_solution_secondary     difmap
_refine_ls_shift/su_max     0.004
_refine_ls_shift/su_mean     0.000
_refine_diff_density_max     1.657
_refine_diff_density_min     -1.653
_refine_ls_extinction_method     none
_refine_ls_extinction_coef     ?
loop_
    _atom_type_symbol
    _atom_type_description
    _atom_type_scat_dispersion_real
    _atom_type_scat_dispersion_imag
    _atom_type_scat_source
    'C' 'C' 0.0033 0.0016
                         'International Tables Vol C Tables 4.2.6.8 and 6.1.1.4'
    'H' 'H' 0.0000 0.0000
                         'International Tables Vol C Tables 4.2.6.8 and 6.1.1.4'
    'N' 'N' 0.0061 0.0033
                         'International Tables Vol C Tables 4.2.6.8 and 6.1.1.4'
    'O' 'O' 0.0106 0.0060
                         'International Tables Vol C Tables 4.2.6.8 and 6.1.1.4'
    'Gd' 'Gd' -0.1653 3.9035
                         'International Tables Vol C Tables 4.2.6.8 and 6.1.1.4'
_computing_data_collection     'APEX2 (Bruker, 2005)'
_computing_cell_refinement     'APEX2 (Bruker, 2005)'
_computing_data_reduction     'SAINT (Bruker, 2005)'
_computing_structure_solution     'SHELXTL (Sheldrick, 2008)'
_computing_structure_refinement     'SHELXTL (Sheldrick, 2008)'
_computing_molecular_graphics     'SHELXTL (Sheldrick, 2008)'
_computing_publication_material
;
SHELXTL (Sheldrick, 2008) and PLATON (Spek, 2003)
;
loop_
    _atom_site_type_symbol
    _atom_site_label
    _atom_site_fract_x
    _atom_site_fract_y
    _atom_site_fract_z
    _atom_site_U_iso_or_equiv
    _atom_site_adp_type
    _atom_site_calc_flag
    _atom_site_refinement_flags
    _atom_site_occupancy
    _atom_site_disorder_assembly
    _atom_site_disorder_group
    Gd Gd1A 0.608042(9) 0.265676(4) 0.296852(3) 0.00868(2) Uani d . 1 . .
    O O1A 0.70249(16) 0.40233(7) 0.32150(6) 0.0145(2) Uani d . 1 . .
    H H1OA 0.8047 0.4223 0.3428 0.022 Uiso d R 1 . .
    O O2A 0.38621(15) 0.34928(7) 0.29427(6) 0.0135(2) Uani d . 1 . .
    O O3A 0.33119(15) 0.21771(7) 0.31087(6) 0.0143(2) Uani d . 1 . .
    O O4A 0.59775(16) 0.15781(7) 0.33783(6) 0.0138(2) Uani d . 1 . .
    O O5A 0.76342(16) 0.16250(7) 0.25563(6) 0.0134(2) Uani d . 1 . .
    H H5OA 0.8025 0.1569 0.2248 0.020 Uiso d R 1 . .
    O O6A 0.59384(15) 0.31159(7) 0.39285(5) 0.0127(2) Uani d . 1 . .
    O O7A 0.88396(15) 0.28346(8) 0.35329(6) 0.0150(2) Uani d . 1 . .
    O O8A 1.07633(18) 0.27812(9) 0.41795(7) 0.0224(3) Uani d . 1 . .
    O O9A 1.15721(19) 0.48956(9) 0.57962(7) 0.0246(3) Uani d . 1 . .
    O O10A 0.9409(2) 0.52591(10) 0.61570(7) 0.0309(4) Uani d . 1 . .
    O O11A 0.3917(2) 0.36844(13) 0.52115(8) 0.0344(4) Uani d . 1 . .
    O O12A 0.36987(19) 0.40568(9) 0.44551(7) 0.0229(3) Uani d . 1 . .
    O O13A 0.46255(16) 0.21694(7) 0.20835(5) 0.0139(2) Uani d . 1 . .
    O O14A 0.40001(19) 0.06007(9) 0.17781(7) 0.0236(3) Uani d . 1 . .
    O O15A 0.6385(2) 0.03453(8) 0.15272(7) 0.0208(3) Uani d . 1 . .
    O O16A 0.6813(3) 0.10092(10) -0.02582(7) 0.0300(4) Uani d . 1 . .
    O O17A 0.6941(3) 0.21908(10) -0.02011(8) 0.0330(4) Uani d . 1 . .
    O O18A 0.5510(2) 0.38656(8) 0.14289(7) 0.0265(3) Uani d . 1 . .
    O O19A 0.3520(2) 0.34043(9) 0.17970(7) 0.0235(3) Uani d . 1 . .
    N N1A 0.94711(17) 0.29986(8) 0.40316(6) 0.0127(2) Uani d . 1 . .
    N N2A 1.0056(2) 0.48615(9) 0.57909(7) 0.0204(3) Uani d . 1 . .
    N N3A 0.45121(19) 0.38771(9) 0.48325(7) 0.0164(3) Uani d . 1 . .
    N N4A 0.52166(19) 0.07145(8) 0.15486(7) 0.0147(3) Uani d . 1 . .
    N N5A 0.6605(2) 0.16457(10) -0.00207(7) 0.0208(3) Uani d . 1 . .
    N N6A 0.4659(2) 0.33349(9) 0.15173(7) 0.0178(3) Uani d . 1 . .
    C C1A 0.4220(2) 0.42868(10) 0.31465(9) 0.0183(3) Uani d . 1 . .
    H H1AA 0.4192 0.4439 0.3545 0.022 Uiso calc R 1 . .
    H H1AB 0.3414 0.4529 0.2963 0.022 Uiso calc R 1 . .
    C C2A 0.5933(2) 0.44906(10) 0.30162(9) 0.0174(3) Uani d . 1 . .
    H H2AA 0.5908 0.4417 0.2617 0.021 Uiso calc R 1 . .
    H H2AB 0.6321 0.5010 0.3198 0.021 Uiso calc R 1 . .
    C C3A 0.2176(2) 0.32386(11) 0.29847(9) 0.0188(3) Uani d . 1 . .
    H H3AA 0.1414 0.3432 0.2745 0.023 Uiso calc R 1 . .
    H H3AB 0.1956 0.3411 0.3366 0.023 Uiso calc R 1 . .
    C C4A 0.1945(2) 0.24033(10) 0.28073(8) 0.0153(3) Uani d . 1 . .
    H H4AA 0.0902 0.2206 0.2898 0.018 Uiso calc R 1 . .
    H H4AB 0.1951 0.2227 0.2408 0.018 Uiso calc R 1 . .
    C C5A 0.8040(2) 0.10940(11) 0.28633(9) 0.0168(3) Uani d . 1 . .
    H H5AA 0.8960 0.1310 0.3158 0.020 Uiso calc R 1 . .
    H H5AB 0.8355 0.0656 0.2618 0.020 Uiso calc R 1 . .
    C C6A 0.6532(2) 0.08899(10) 0.31061(9) 0.0181(3) Uani d . 1 . .
    H H6AA 0.5675 0.0594 0.2814 0.022 Uiso calc R 1 . .
    H H6AB 0.6796 0.0603 0.3373 0.022 Uiso calc R 1 . .
    C C7A 0.4518(2) 0.14620(10) 0.36443(8) 0.0152(3) Uani d . 1 . .
    H H7AA 0.4574 0.1850 0.3987 0.018 Uiso calc R 1 . .
    H H7AB 0.4469 0.0985 0.3735 0.018 Uiso calc R 1 . .
    C C8A 0.3011(2) 0.14796(10) 0.32535(8) 0.0167(3) Uani d . 1 . .
    H H8AA 0.2876 0.1063 0.2924 0.020 Uiso calc R 1 . .
    H H8AB 0.2024 0.1461 0.3434 0.020 Uiso calc R 1 . .
    C C9A 0.69105(19) 0.34734(9) 0.43571(7) 0.0110(3) Uani d . 1 . .
    C C10A 0.8676(2) 0.34773(9) 0.44433(7) 0.0116(3) Uani d . 1 . .
    C C11A 0.9715(2) 0.39089(10) 0.49124(7) 0.0135(3) Uani d . 1 . .
    H H11A 1.0855 0.3895 0.4948 0.016 Uiso calc R 1 . .
    C C12A 0.9006(2) 0.43587(10) 0.53250(7) 0.0145(3) Uani d . 1 . .
    C C13A 0.7286(2) 0.43369(10) 0.53063(8) 0.0144(3) Uani d . 1 . .
    H H13A 0.6824 0.4610 0.5603 0.017 Uiso calc R 1 . .
    C C14A 0.6309(2) 0.39024(9) 0.48405(7) 0.0123(3) Uani d . 1 . .
    C C15A 0.4911(2) 0.20371(9) 0.15823(7) 0.0120(3) Uani d . 1 . .
    C C16A 0.5279(2) 0.13263(9) 0.12793(7) 0.0119(3) Uani d . 1 . .
    O O26B 0.0053(2) 0.05816(10) 0.69472(7) 0.0287(4) Uani d . 1 . .
    O O25B 0.0163(2) -0.02844(9) 0.62066(8) 0.0285(3) Uani d . 1 . .
    C C17A 0.5823(2) 0.11839(10) 0.07656(7) 0.0137(3) Uani d . 1 . .
    H H17A 0.6083 0.0715 0.0596 0.016 Uiso calc R 1 . .
    C C18A 0.5970(2) 0.17664(10) 0.05095(8) 0.0154(3) Uani d . 1 . .
    C C19A 0.5578(2) 0.24678(10) 0.07571(8) 0.0165(3) Uani d . 1 . .
    H H19A 0.5684 0.2851 0.0580 0.020 Uiso calc R 1 . .
    C C20A 0.5029(2) 0.25867(9) 0.12696(8) 0.0138(3) Uani d . 1 . .
    O O20A -0.08406(16) 0.19331(7) 0.17167(6) 0.0145(2) Uani d . 1 . .
    O O21A 0.02614(19) 0.07122(8) 0.19759(6) 0.0192(3) Uani d . 1 . .
    O O22A 0.0011(2) -0.02114(8) 0.12384(7) 0.0220(3) Uani d . 1 . .
    O O23A 0.2676(2) 0.03397(9) -0.02551(7) 0.0271(3) Uani d . 1 . .
    O O24A 0.2653(2) 0.14258(9) -0.04213(7) 0.0244(3) Uani d . 1 . .
    O O25A 0.10238(18) 0.33937(8) 0.08951(7) 0.0201(3) Uani d . 1 . .
    O O26A -0.1005(2) 0.31757(8) 0.13400(7) 0.0239(3) Uani d . 1 . .
    N N7A 0.01859(19) 0.04607(9) 0.14720(7) 0.0148(3) Uani d . 1 . .
    N N8A 0.2310(2) 0.09754(10) -0.01506(7) 0.0176(3) Uani d . 1 . .
    N N9A 0.01088(19) 0.29658(9) 0.10700(7) 0.0148(3) Uani d . 1 . .
    C C21A -0.01043(19) 0.17214(9) 0.13013(7) 0.0118(3) Uani d . 1 . .
    C C22A 0.0393(2) 0.09818(10) 0.11261(7) 0.0129(3) Uani d . 1 . .
    C C23A 0.1114(2) 0.07294(10) 0.06538(8) 0.0140(3) Uani d . 1 . .
    H H23A 0.1361 0.0242 0.0554 0.017 Uiso calc R 1 . .
    C C24A 0.1464(2) 0.12191(10) 0.03279(8) 0.0145(3) Uani d . 1 . .
    C C25A 0.1119(2) 0.19470(10) 0.04735(8) 0.0140(3) Uani d . 1 . .
    H H25A 0.1395 0.2272 0.0259 0.017 Uiso calc R 1 . .
    C C26A 0.0361(2) 0.21845(9) 0.09399(8) 0.0128(3) Uani d . 1 . .
    O O1WA 0.78489(17) 0.30413(7) 0.23642(6) 0.0155(2) Uani d . 1 . .
    H H1WA 0.7288 0.3225 0.2135 0.023 Uiso d R 1 . .
    H H2WA 0.8226 0.2664 0.2174 0.023 Uiso d R 1 . .
    Gd Gd1B 0.623445(9) 0.270023(4) 0.795291(3) 0.00896(2) Uani d . 1 . .
    O O1B 0.76865(16) 0.16094(7) 0.75866(6) 0.0140(2) Uani d . 1 . .
    H H1OB 0.7983 0.1574 0.7271 0.021 Uiso d R 1 . .
    O O2B 0.62109(17) 0.17222(7) 0.84744(6) 0.0157(2) Uani d . 1 . .
    O O3B 0.35138(16) 0.20964(8) 0.80006(6) 0.0170(3) Uani d . 1 . .
    O O4B 0.39681(15) 0.35279(7) 0.79379(6) 0.0137(2) Uani d . 1 . .
    O O5B 0.71578(16) 0.40701(7) 0.81105(6) 0.0142(2) Uani d . 1 . .
    H H5OB 0.7744 0.4327 0.8421 0.021 Uiso d R 1 . .
    O O6B 0.59521(15) 0.32557(7) 0.88968(5) 0.0124(2) Uani d . 1 . .
    O O7B 0.89350(16) 0.29763(8) 0.85595(6) 0.0152(2) Uani d . 1 . .
    O O8B 1.07183(17) 0.28653(9) 0.92279(6) 0.0198(3) Uani d . 1 . .
    O O9B 1.13002(17) 0.49605(8) 1.08765(6) 0.0183(3) Uani d . 1 . .
    O O10B 0.9107(2) 0.50501(9) 1.12945(7) 0.0255(3) Uani d . 1 . .
    O O11B 0.37097(19) 0.37478(13) 1.01842(8) 0.0332(4) Uani d . 1 . .
    O O12B 0.36282(17) 0.41048(9) 0.94234(6) 0.0194(3) Uani d . 1 . .
    O O13B 0.49420(16) 0.23621(7) 0.70484(5) 0.0147(2) Uani d . 1 . .
    O O14B 0.4135(2) 0.35851(9) 0.66194(8) 0.0296(4) Uani d . 1 . .
    O O15B 0.6582(2) 0.39089(9) 0.64435(9) 0.0350(4) Uani d . 1 . .
    O O16B 0.7352(2) 0.20034(11) 0.47319(7) 0.0300(4) Uani d . 1 . .
    O O17B 0.6716(3) 0.08345(10) 0.46982(7) 0.0339(4) Uani d . 1 . .
    O O18B 0.6098(2) 0.03455(8) 0.65242(7) 0.0220(3) Uani d . 1 . .
    O O19B 0.40166(19) 0.08514(9) 0.68585(7) 0.0225(3) Uani d . 1 . .
    N N1B 0.94693(17) 0.31047(8) 0.90670(6) 0.0128(2) Uani d . 1 . .
    N N2B 0.9795(2) 0.48073(9) 1.08858(7) 0.0156(3) Uani d . 1 . .
    N N3B 0.43708(19) 0.39219(9) 0.98113(7) 0.0149(3) Uani d . 1 . .
    N N4B 0.5420(2) 0.34383(9) 0.64440(7) 0.0185(3) Uani d . 1 . .
    N N5B 0.6820(2) 0.15013(11) 0.49316(7) 0.0214(3) Uani d . 1 . .
    N N6B 0.5149(2) 0.08225(9) 0.65742(7) 0.0155(3) Uani d . 1 . .
    C C1B 0.7688(3) 0.09786(11) 0.78241(9) 0.0202(4) Uani d . 1 . .
    H H1BA 0.8706 0.0757 0.7780 0.024 Uiso calc R 1 . .
    H H1BB 0.6758 0.0604 0.7641 0.024 Uiso calc R 1 . .
    C C2B 0.7550(3) 0.12655(11) 0.84265(9) 0.0202(3) Uani d . 1 . .
    H H2BA 0.7324 0.0853 0.8591 0.024 Uiso calc R 1 . .
    H H2BB 0.8582 0.1559 0.8623 0.024 Uiso calc R 1 . .
    C C3B 0.4660(3) 0.13103(12) 0.84965(10) 0.0240(4) Uani d . 1 . .
    H H3BA 0.4708 0.1156 0.8841 0.029 Uiso calc R 1 . .
    H H3BB 0.4428 0.0868 0.8186 0.029 Uiso calc R 1 . .
    C C4B 0.3342(3) 0.17916(13) 0.84669(10) 0.0235(4) Uani d . 1 . .
    H H4BA 0.2260 0.1503 0.8418 0.028 Uiso calc R 1 . .
    H H4BB 0.3459 0.2188 0.8808 0.028 Uiso calc R 1 . .
    C C5B 0.2127(2) 0.24281(11) 0.77987(8) 0.0164(3) Uani d . 1 . .
    H H5BA 0.1109 0.2207 0.7891 0.020 Uiso calc R 1 . .
    H H5BB 0.2029 0.2335 0.7396 0.020 Uiso calc R 1 . .
    C C6B 0.2388(2) 0.32506(11) 0.80617(9) 0.0182(3) Uani d . 1 . .
    H H6BA 0.1510 0.3488 0.7909 0.022 Uiso calc R 1 . .
    H H6BB 0.2393 0.3350 0.8462 0.022 Uiso calc R 1 . .
    C C7B 0.4356(2) 0.43206(10) 0.81514(9) 0.0170(3) Uani d . 1 . .
    H H7BA 0.4470 0.4459 0.8556 0.020 Uiso calc R 1 . .
    H H7BB 0.3487 0.4572 0.8008 0.020 Uiso calc R 1 . .
    C C8B 0.5965(2) 0.45294(10) 0.79583(8) 0.0156(3) Uani d . 1 . .
    H H8BA 0.5800 0.4456 0.7557 0.019 Uiso calc R 1 . .
    H H8BB 0.6365 0.5050 0.8131 0.019 Uiso calc R 1 . .
    C C9B 0.68495(19) 0.35609(9) 0.93546(7) 0.0107(3) Uani d . 1 . .
    C C10B 0.8610(2) 0.35562(9) 0.94724(7) 0.0116(3) Uani d . 1 . .
    C C11B 0.9585(2) 0.39483(9) 0.99652(7) 0.0126(3) Uani d . 1 . .
    H H11B 1.0729 0.3947 1.0011 0.015 Uiso calc R 1 . .
    C C12B 0.8811(2) 0.43424(10) 1.03869(7) 0.0132(3) Uani d . 1 . .
    C C13B 0.7086(2) 0.42982(10) 1.03446(7) 0.0135(3) Uani d . 1 . .
    H H13B 0.6574 0.4511 1.0649 0.016 Uiso calc R 1 . .
    C C14B 0.6169(2) 0.39315(9) 0.98415(7) 0.0121(3) Uani d . 1 . .
    C C15B 0.5251(2) 0.21481(9) 0.65524(7) 0.0123(3) Uani d . 1 . .
    C C16B 0.5606(2) 0.26544(10) 0.62181(8) 0.0143(3) Uani d . 1 . .
    C C17B 0.6144(2) 0.24619(10) 0.57067(8) 0.0165(3) Uani d . 1 . .
    H H17B 0.6421 0.2821 0.5520 0.020 Uiso calc R 1 . .
    C C18B 0.6263(2) 0.17137(11) 0.54758(8) 0.0162(3) Uani d . 1 . .
    C C19B 0.5903(2) 0.11747(10) 0.57550(8) 0.0153(3) Uani d . 1 . .
    H H19B 0.5994 0.0677 0.5597 0.018 Uiso calc R 1 . .
    C C20B 0.5405(2) 0.13945(9) 0.62743(7) 0.0133(3) Uani d . 1 . .
    O O20B -0.07838(16) 0.18632(7) 0.67524(6) 0.0144(2) Uani d . 1 . .
    O O21B 0.0602(2) 0.32506(8) 0.67484(7) 0.0252(3) Uani d . 1 . .
    O O22B 0.0310(3) 0.33386(10) 0.59029(8) 0.0379(5) Uani d . 1 . .
    O O23B 0.2717(2) 0.15015(10) 0.46334(7) 0.0295(4) Uani d . 1 . .
    O O24B 0.2570(3) 0.03689(11) 0.47143(8) 0.0322(4) Uani d . 1 . .
    N N7B 0.0490(2) 0.29762(9) 0.62461(8) 0.0197(3) Uani d . 1 . .
    N N8B 0.2323(2) 0.10193(11) 0.48694(8) 0.0210(3) Uani d . 1 . .
    N N9B 0.0183(2) 0.03712(9) 0.64518(7) 0.0176(3) Uani d . 1 . .
    C C21B 0.0047(2) 0.16787(10) 0.63562(7) 0.0125(3) Uani d . 1 . .
    C C22B 0.0628(2) 0.21878(10) 0.60433(8) 0.0140(3) Uani d . 1 . .
    C C23B 0.1300(2) 0.19784(11) 0.55588(8) 0.0165(3) Uani d . 1 . .
    H H23B 0.1586 0.2325 0.5362 0.020 Uiso calc R 1 . .
    C C24B 0.1545(2) 0.12411(11) 0.53678(8) 0.0162(3) Uani d . 1 . .
    C C25B 0.1153(2) 0.07156(11) 0.56596(8) 0.0162(3) Uani d . 1 . .
    H H25B 0.1357 0.0225 0.5531 0.019 Uiso calc R 1 . .
    C C26B 0.0457(2) 0.09360(10) 0.61429(8) 0.0142(3) Uani d . 1 . .
    O O1WB 0.82835(17) 0.30080(7) 0.74100(6) 0.0173(3) Uani d . 1 . .
    H H1WB 0.8252 0.3356 0.7236 0.026 Uiso d R 1 . .
    H H2WB 0.8524 0.2637 0.7161 0.026 Uiso d R 1 . .
    C C21 0.9877(4) 0.50655(12) 0.25975(12) 0.0486(8) Uani d D 1 . .
    H H21A 1.0939 0.5151 0.2825 0.073 Uiso d PR 0.603(6) A 1
    H H21B 0.9901 0.5357 0.2330 0.073 Uiso d PR 0.603(6) A 1
    H H21C 0.9041 0.5208 0.2830 0.073 Uiso d PR 0.603(6) A 1
    H H21D 1.0729 0.4871 0.2796 0.073 Uiso d PR 0.397(6) A 2
    H H21E 1.0365 0.5338 0.2363 0.073 Uiso d PR 0.397(6) A 2
    H H21F 0.9330 0.5391 0.2860 0.073 Uiso d PR 0.397(6) A 2
    O O1X 0.9553(7) 0.43300(12) 0.23294(15) 0.0384(9) Uani d PD 0.603(6) A 1
    H H1XA 0.9424 0.4281 0.1991 0.058 Uiso calc PR 0.603(6) A 1
    O O2X 0.8802(7) 0.4470(2) 0.2285(2) 0.0384(9) Uani d PD 0.397(6) A 2
    H H1XB 0.9278 0.4097 0.2230 0.058 Uiso calc PR 0.397(6) A 2
loop_
    _atom_site_aniso_label
    _atom_site_aniso_U_11
    _atom_site_aniso_U_22
    _atom_site_aniso_U_33
    _atom_site_aniso_U_12
    _atom_site_aniso_U_13
    _atom_site_aniso_U_23
    Gd1A 0.00928(3) 0.00890(3) 0.00746(4) 0.00089(2) 0.00152(2) 0.00129(2)
    O1A 0.0159(5) 0.0117(5) 0.0139(6) 0.0005(4) -0.0007(4) 0.0013(4)
    O2A 0.0133(5) 0.0126(5) 0.0144(6) 0.0030(4) 0.0028(4) 0.0023(4)
    O3A 0.0109(5) 0.0158(5) 0.0167(6) -0.0007(4) 0.0004(4) 0.0068(5)
    O4A 0.0156(5) 0.0120(5) 0.0165(6) 0.0031(4) 0.0086(4) 0.0058(4)
    O5A 0.0162(5) 0.0124(5) 0.0136(6) 0.0043(4) 0.0056(4) 0.0046(4)
    O6A 0.0115(5) 0.0158(5) 0.0085(5) -0.0007(4) 0.0007(4) -0.0001(4)
    O7A 0.0120(5) 0.0211(6) 0.0098(6) 0.0016(4) 0.0007(4) 0.0008(5)
    O8A 0.0158(6) 0.0304(8) 0.0207(7) 0.0106(5) -0.0005(5) 0.0046(6)
    O9A 0.0236(7) 0.0241(7) 0.0213(8) -0.0081(6) -0.0079(5) 0.0060(6)
    O10A 0.0424(10) 0.0256(8) 0.0157(7) -0.0028(7) -0.0006(7) -0.0069(6)
    O11A 0.0209(7) 0.0640(13) 0.0272(9) 0.0093(8) 0.0119(6) 0.0233(9)
    O12A 0.0203(6) 0.0293(8) 0.0209(7) 0.0096(6) 0.0005(5) 0.0083(6)
    O13A 0.0145(5) 0.0178(6) 0.0083(5) 0.0018(4) 0.0014(4) 0.0012(4)
    O14A 0.0225(6) 0.0266(7) 0.0247(8) -0.0016(6) 0.0078(6) 0.0119(6)
    O15A 0.0280(7) 0.0145(6) 0.0216(7) 0.0075(5) 0.0053(6) 0.0053(5)
    O16A 0.0508(11) 0.0251(8) 0.0191(8) 0.0156(7) 0.0177(7) 0.0056(6)
    O17A 0.0573(12) 0.0258(8) 0.0220(8) 0.0049(8) 0.0190(8) 0.0116(7)
    O18A 0.0382(9) 0.0136(6) 0.0271(8) 0.0030(6) 0.0040(7) 0.0042(6)
    O19A 0.0295(7) 0.0247(7) 0.0174(7) 0.0130(6) 0.0054(6) 0.0031(6)
    N1A 0.0112(5) 0.0149(6) 0.0114(6) 0.0021(4) 0.0012(4) 0.0026(5)
    N2A 0.0284(8) 0.0160(7) 0.0138(7) -0.0052(6) -0.0041(6) 0.0041(6)
    N3A 0.0152(6) 0.0191(7) 0.0147(7) 0.0051(5) 0.0039(5) 0.0021(6)
    N4A 0.0184(6) 0.0125(6) 0.0122(7) -0.0008(5) 0.0016(5) 0.0025(5)
    N5A 0.0301(8) 0.0221(8) 0.0122(7) 0.0045(6) 0.0067(6) 0.0059(6)
    N6A 0.0244(7) 0.0152(7) 0.0131(7) 0.0066(5) -0.0004(6) 0.0023(5)
    C1A 0.0213(8) 0.0116(7) 0.0233(9) 0.0061(6) 0.0062(7) 0.0042(6)
    C2A 0.0210(8) 0.0126(7) 0.0187(9) 0.0017(6) 0.0024(6) 0.0047(6)
    C3A 0.0119(6) 0.0195(8) 0.0263(10) 0.0048(6) 0.0062(6) 0.0057(7)
    C4A 0.0099(6) 0.0196(8) 0.0159(8) 0.0019(5) 0.0015(5) 0.0039(6)
    C5A 0.0172(7) 0.0176(7) 0.0208(9) 0.0069(6) 0.0077(6) 0.0107(7)
    C6A 0.0193(7) 0.0140(7) 0.0245(10) 0.0038(6) 0.0083(7) 0.0086(7)
    C7A 0.0176(7) 0.0148(7) 0.0157(8) 0.0018(6) 0.0079(6) 0.0063(6)
    C8A 0.0156(7) 0.0151(7) 0.0194(9) -0.0019(6) 0.0046(6) 0.0048(6)
    C9A 0.0116(6) 0.0111(6) 0.0101(7) 0.0011(5) 0.0010(5) 0.0028(5)
    C10A 0.0127(6) 0.0124(6) 0.0089(7) 0.0007(5) 0.0009(5) 0.0020(5)
    C11A 0.0136(6) 0.0149(7) 0.0115(7) -0.0017(5) -0.0008(5) 0.0049(6)
    C12A 0.0190(7) 0.0121(7) 0.0099(7) -0.0022(5) -0.0021(5) 0.0014(5)
    C13A 0.0193(7) 0.0125(7) 0.0103(7) 0.0014(5) 0.0003(6) 0.0017(5)
    C14A 0.0141(6) 0.0126(6) 0.0097(7) 0.0021(5) 0.0019(5) 0.0014(5)
    C15A 0.0118(6) 0.0138(7) 0.0092(7) 0.0013(5) 0.0008(5) 0.0014(5)
    C16A 0.0140(6) 0.0107(6) 0.0113(7) 0.0010(5) 0.0020(5) 0.0035(5)
    O26B 0.0447(10) 0.0307(8) 0.0210(8) 0.0169(7) 0.0188(7) 0.0151(7)
    O25B 0.0439(10) 0.0182(7) 0.0265(9) 0.0086(6) 0.0066(7) 0.0091(6)
    C17A 0.0179(7) 0.0127(7) 0.0104(7) 0.0038(5) 0.0034(5) 0.0018(5)
    C18A 0.0207(7) 0.0155(7) 0.0104(7) 0.0024(6) 0.0033(6) 0.0037(6)
    C19A 0.0234(8) 0.0146(7) 0.0118(8) 0.0016(6) 0.0023(6) 0.0044(6)
    C20A 0.0184(7) 0.0116(6) 0.0114(7) 0.0034(5) 0.0013(5) 0.0026(5)
    O20A 0.0161(5) 0.0162(5) 0.0125(6) 0.0044(4) 0.0062(4) 0.0033(4)
    O21A 0.0251(6) 0.0221(6) 0.0136(6) 0.0077(5) 0.0069(5) 0.0068(5)
    O22A 0.0292(7) 0.0140(6) 0.0233(8) 0.0045(5) 0.0035(6) 0.0056(5)
    O23A 0.0381(9) 0.0251(7) 0.0219(8) 0.0170(7) 0.0140(7) 0.0039(6)
    O24A 0.0326(8) 0.0267(7) 0.0181(7) 0.0068(6) 0.0143(6) 0.0078(6)
    O25A 0.0238(6) 0.0172(6) 0.0233(7) 0.0025(5) 0.0085(5) 0.0103(5)
    O26A 0.0315(7) 0.0194(6) 0.0270(8) 0.0111(6) 0.0177(6) 0.0084(6)
    N7A 0.0148(6) 0.0153(6) 0.0167(7) 0.0047(5) 0.0047(5) 0.0068(5)
    N8A 0.0198(7) 0.0213(7) 0.0123(7) 0.0068(6) 0.0059(5) 0.0019(6)
    N9A 0.0176(6) 0.0145(6) 0.0136(7) 0.0037(5) 0.0041(5) 0.0045(5)
    C21A 0.0107(6) 0.0137(6) 0.0112(7) 0.0018(5) 0.0026(5) 0.0029(5)
    C22A 0.0142(6) 0.0136(7) 0.0117(7) 0.0033(5) 0.0035(5) 0.0034(6)
    C23A 0.0146(6) 0.0160(7) 0.0118(7) 0.0049(5) 0.0040(5) 0.0022(6)
    C24A 0.0159(7) 0.0166(7) 0.0115(7) 0.0047(5) 0.0045(5) 0.0023(6)
    C25A 0.0150(6) 0.0165(7) 0.0117(7) 0.0036(5) 0.0043(5) 0.0042(6)
    C26A 0.0154(6) 0.0108(6) 0.0130(7) 0.0027(5) 0.0051(5) 0.0026(5)
    O1WA 0.0189(6) 0.0133(5) 0.0150(6) 0.0006(4) 0.0078(5) 0.0031(5)
    Gd1B 0.00998(3) 0.00894(3) 0.00780(4) 0.00133(2) 0.00178(2) 0.00161(2)
    O1B 0.0186(5) 0.0129(5) 0.0131(6) 0.0052(4) 0.0079(4) 0.0048(4)
    O2B 0.0194(6) 0.0143(5) 0.0176(6) 0.0056(4) 0.0088(5) 0.0079(5)
    O3B 0.0131(5) 0.0220(6) 0.0179(7) -0.0014(4) 0.0018(4) 0.0103(5)
    O4B 0.0122(5) 0.0132(5) 0.0158(6) 0.0023(4) 0.0033(4) 0.0028(4)
    O5B 0.0141(5) 0.0105(5) 0.0164(6) 0.0018(4) 0.0012(4) 0.0008(4)
    O6B 0.0120(5) 0.0152(5) 0.0086(5) 0.0007(4) 0.0009(4) 0.0009(4)
    O7B 0.0126(5) 0.0227(6) 0.0093(6) 0.0025(4) 0.0018(4) 0.0022(5)
    O8B 0.0145(5) 0.0257(7) 0.0187(7) 0.0095(5) 0.0002(5) 0.0034(5)
    O9B 0.0174(6) 0.0166(6) 0.0180(7) -0.0030(5) -0.0038(5) 0.0038(5)
    O10B 0.0275(7) 0.0297(8) 0.0127(7) 0.0056(6) 0.0005(5) -0.0065(6)
    O11B 0.0162(6) 0.0674(13) 0.0239(8) 0.0080(7) 0.0086(6) 0.0233(9)
    O12B 0.0174(6) 0.0248(7) 0.0174(7) 0.0079(5) 0.0012(5) 0.0066(5)
    O13B 0.0164(5) 0.0178(6) 0.0091(5) 0.0035(4) 0.0023(4) 0.0012(4)
    O14B 0.0292(8) 0.0201(7) 0.0386(10) 0.0091(6) 0.0072(7) 0.0026(7)
    O15B 0.0457(10) 0.0177(7) 0.0405(11) -0.0059(7) 0.0152(8) 0.0049(7)
    O16B 0.0370(9) 0.0382(9) 0.0189(8) 0.0030(7) 0.0121(7) 0.0120(7)
    O17B 0.0593(12) 0.0299(9) 0.0176(8) 0.0200(8) 0.0163(8) 0.0057(7)
    O18B 0.0315(7) 0.0131(6) 0.0230(7) 0.0065(5) 0.0054(6) 0.0055(5)
    O19B 0.0255(7) 0.0226(7) 0.0216(7) 0.0003(5) 0.0089(6) 0.0081(6)
    N1B 0.0116(5) 0.0156(6) 0.0111(6) 0.0013(5) 0.0022(4) 0.0031(5)
    N2B 0.0207(7) 0.0120(6) 0.0121(7) 0.0017(5) -0.0019(5) 0.0012(5)
    N3B 0.0136(6) 0.0190(7) 0.0118(7) 0.0046(5) 0.0028(5) 0.0021(5)
    N4B 0.0273(8) 0.0132(6) 0.0149(7) 0.0025(6) 0.0006(6) 0.0043(5)
    N5B 0.0261(8) 0.0280(9) 0.0125(7) 0.0092(7) 0.0056(6) 0.0061(6)
    N6B 0.0206(6) 0.0122(6) 0.0131(7) -0.0005(5) 0.0012(5) 0.0035(5)
    C1B 0.0291(9) 0.0188(8) 0.0192(9) 0.0118(7) 0.0119(7) 0.0098(7)
    C2B 0.0239(8) 0.0206(8) 0.0200(9) 0.0082(7) 0.0066(7) 0.0091(7)
    C3B 0.0229(8) 0.0246(9) 0.0299(11) -0.0001(7) 0.0067(8) 0.0172(8)
    C4B 0.0223(8) 0.0271(10) 0.0270(11) 0.0038(7) 0.0122(8) 0.0140(8)
    C5B 0.0109(6) 0.0208(8) 0.0164(8) -0.0007(6) 0.0007(5) 0.0043(6)
    C6B 0.0107(6) 0.0211(8) 0.0216(9) 0.0011(6) 0.0040(6) 0.0025(7)
    C7B 0.0164(7) 0.0129(7) 0.0226(9) 0.0056(5) 0.0053(6) 0.0040(6)
    C8B 0.0181(7) 0.0121(7) 0.0176(8) 0.0030(5) 0.0043(6) 0.0045(6)
    C9B 0.0116(6) 0.0100(6) 0.0104(7) 0.0011(5) 0.0020(5) 0.0028(5)
    C10B 0.0118(6) 0.0124(6) 0.0103(7) 0.0008(5) 0.0018(5) 0.0022(5)
    C11B 0.0124(6) 0.0130(6) 0.0123(7) 0.0004(5) 0.0008(5) 0.0038(5)
    C12B 0.0148(6) 0.0130(7) 0.0104(7) 0.0010(5) -0.0017(5) 0.0022(5)
    C13B 0.0166(7) 0.0135(7) 0.0095(7) 0.0035(5) 0.0008(5) 0.0011(5)
    C14B 0.0124(6) 0.0130(6) 0.0102(7) 0.0021(5) 0.0020(5) 0.0009(5)
    C15B 0.0133(6) 0.0134(7) 0.0097(7) 0.0020(5) 0.0001(5) 0.0024(5)
    C16B 0.0187(7) 0.0128(7) 0.0106(7) 0.0020(5) 0.0008(5) 0.0018(6)
    C17B 0.0209(7) 0.0164(7) 0.0128(8) 0.0013(6) 0.0031(6) 0.0050(6)
    C18B 0.0198(7) 0.0195(8) 0.0098(7) 0.0050(6) 0.0029(6) 0.0034(6)
    C19B 0.0195(7) 0.0155(7) 0.0106(7) 0.0055(6) 0.0021(6) 0.0016(6)
    C20B 0.0176(7) 0.0113(6) 0.0104(7) 0.0021(5) 0.0015(5) 0.0018(5)
    O20B 0.0155(5) 0.0156(5) 0.0133(6) 0.0032(4) 0.0062(4) 0.0036(4)
    O21B 0.0370(8) 0.0183(6) 0.0198(7) -0.0018(6) 0.0134(6) 0.0017(5)
    O22B 0.0700(14) 0.0245(8) 0.0275(9) 0.0178(9) 0.0126(9) 0.0154(7)
    O23B 0.0364(9) 0.0365(9) 0.0220(8) 0.0075(7) 0.0175(7) 0.0125(7)
    O24B 0.0472(10) 0.0344(9) 0.0222(8) 0.0225(8) 0.0188(7) 0.0080(7)
    N7B 0.0229(7) 0.0174(7) 0.0224(8) 0.0056(6) 0.0106(6) 0.0071(6)
    N8B 0.0222(7) 0.0287(9) 0.0151(8) 0.0096(6) 0.0085(6) 0.0064(6)
    N9B 0.0202(7) 0.0191(7) 0.0179(8) 0.0081(5) 0.0068(6) 0.0091(6)
    C21B 0.0122(6) 0.0149(7) 0.0105(7) 0.0018(5) 0.0020(5) 0.0031(5)
    C22B 0.0163(7) 0.0148(7) 0.0132(7) 0.0045(5) 0.0050(6) 0.0059(6)
    C23B 0.0160(7) 0.0223(8) 0.0145(8) 0.0055(6) 0.0059(6) 0.0079(7)
    C24B 0.0169(7) 0.0225(8) 0.0112(7) 0.0058(6) 0.0053(6) 0.0054(6)
    C25B 0.0176(7) 0.0195(8) 0.0139(8) 0.0075(6) 0.0060(6) 0.0052(6)
    C26B 0.0164(7) 0.0164(7) 0.0115(7) 0.0043(5) 0.0046(5) 0.0045(6)
    O1WB 0.0226(6) 0.0127(5) 0.0171(6) -0.0002(5) 0.0111(5) 0.0019(5)
    C21 0.0408(15) 0.0489(17) 0.056(2) -0.0168(13) -0.0103(13) 0.0297(15)
    O1X 0.078(3) 0.0113(10) 0.0331(13) 0.0103(12) 0.0302(17) 0.0080(9)
    O2X 0.078(3) 0.0113(10) 0.0331(13) 0.0103(12) 0.0302(17) 0.0080(9)
_geom_special_details
;
All e.s.d.'s (except the e.s.d. in the dihedral angle between two l.s. planes)
are estimated using the full covariance matrix. The cell e.s.d.'s are taken
into account individually in the estimation of e.s.d.'s in distances, angles
and torsion angles; correlations between e.s.d.'s in cell parameters are only
used when they are defined by crystal symmetry. An approximate (isotropic)
treatment of cell e.s.d.'s is used for estimating e.s.d.'s involving l.s.
planes.
;
loop_
    _geom_bond_atom_site_label_1
    _geom_bond_atom_site_label_2
    _geom_bond_site_symmetry_2
    _geom_bond_distance
    _geom_bond_publ_flag
    Gd1A O13A . 2.3115(13) ?
    Gd1A O6A . 2.3593(13) ?
    Gd1A O1WA . 2.3889(12) ?
    Gd1A O3A . 2.4492(12) ?
    Gd1A O4A . 2.4708(12) ?
    Gd1A O7A . 2.4708(13) ?
    Gd1A O5A . 2.4848(13) ?
    Gd1A O1A . 2.4958(13) ?
    Gd1A O2A . 2.5096(13) ?
    O1A C2A . 1.438(2) ?
    O1A H1OA . 0.9300 ?
    O2A C1A . 1.434(2) ?
    O2A C3A . 1.439(2) ?
    O3A C4A . 1.432(2) ?
    O3A C8A . 1.441(2) ?
    O4A C6A . 1.439(2) ?
    O4A C7A . 1.453(2) ?
    O5A C5A . 1.435(2) ?
    O5A H5OA . 0.8530 ?
    O6A C9A . 1.257(2) ?
    O7A N1A . 1.245(2) ?
    O8A N1A . 1.219(2) ?
    O9A N2A . 1.235(2) ?
    O10A N2A . 1.232(3) ?
    O11A N3A . 1.224(2) ?
    O12A N3A . 1.225(2) ?
    O13A C15A . 1.267(2) ?
    O14A N4A . 1.229(2) ?
    O15A N4A . 1.229(2) ?
    O16A N5A . 1.228(2) ?
    O17A N5A . 1.230(2) ?
    O18A N6A . 1.235(2) ?
    O19A N6A . 1.224(2) ?
    N1A C10A . 1.446(2) ?
    N2A C12A . 1.435(2) ?
    N3A C14A . 1.464(2) ?
    N4A C16A . 1.460(2) ?
    N5A C18A . 1.450(3) ?
    N6A C20A . 1.457(2) ?
    C1A C2A . 1.509(3) ?
    C1A H1AA . 0.9700 ?
    C1A H1AB . 0.9700 ?
    C2A H2AA . 0.9700 ?
    C2A H2AB . 0.9700 ?
    C3A C4A . 1.500(3) ?
    C3A H3AA . 0.9700 ?
    C3A H3AB . 0.9700 ?
    C4A H4AA . 0.9700 ?
    C4A H4AB . 0.9700 ?
    C5A C6A . 1.492(3) ?
    C5A H5AA . 0.9700 ?
    C5A H5AB . 0.9700 ?
    C6A H6AA . 0.9700 ?
    C6A H6AB . 0.9700 ?
    C7A C8A . 1.492(3) ?
    C7A H7AA . 0.9700 ?
    C7A H7AB . 0.9700 ?
    C8A H8AA . 0.9700 ?
    C8A H8AB . 0.9700 ?
    C9A C10A . 1.435(2) ?
    C9A C14A . 1.440(3) ?
    C10A C11A . 1.388(2) ?
    C11A C12A . 1.381(3) ?
    C11A H11A . 0.9300 ?
    C12A C13A . 1.399(3) ?
    C13A C14A . 1.362(2) ?
    C13A H13A . 0.9300 ?
    C15A C16A . 1.435(2) ?
    C15A C20A . 1.436(2) ?
    C16A C17A . 1.377(2) ?
    O26B N9B . 1.223(2) ?
    O25B N9B . 1.224(2) ?
    C17A C18A . 1.392(2) ?
    C17A H17A . 0.9300 ?
    C18A C19A . 1.388(3) ?
    C19A C20A . 1.377(3) ?
    C19A H19A . 0.9300 ?
    O20A C21A . 1.257(2) ?
    O21A N7A . 1.222(2) ?
    O22A N7A . 1.234(2) ?
    O23A N8A . 1.225(2) ?
    O24A N8A . 1.232(2) ?
    O25A N9A . 1.2325(19) ?
    O26A N9A . 1.231(2) ?
    N7A C22A . 1.461(2) ?
    N8A C24A . 1.446(2) ?
    N9A C26A . 1.454(2) ?
    C21A C26A . 1.450(2) ?
    C21A C22A . 1.454(3) ?
    C22A C23A . 1.377(3) ?
    C23A C24A . 1.395(3) ?
    C23A H23A . 0.9300 ?
    C24A C25A . 1.383(3) ?
    C25A C26A . 1.378(2) ?
    C25A H25A . 0.9300 ?
    O1WA H1WA . 0.8508 ?
    O1WA H2WA . 0.8529 ?
    Gd1B O13B . 2.2920(13) ?
    Gd1B O6B . 2.3771(13) ?
    Gd1B O1WB . 2.3844(13) ?
    Gd1B O3B . 2.4259(12) ?
    Gd1B O7B . 2.4676(13) ?
    Gd1B O1B . 2.4874(13) ?
    Gd1B O2B . 2.4884(13) ?
    Gd1B O5B . 2.5169(12) ?
    Gd1B O4B . 2.5271(13) ?
    O1B C1B . 1.442(2) ?
    O1B H1OB . 0.8384 ?
    O2B C3B . 1.434(2) ?
    O2B C2B . 1.449(2) ?
    O3B C4B . 1.430(2) ?
    O3B C5B . 1.443(2) ?
    O4B C7B . 1.435(2) ?
    O4B C6B . 1.441(2) ?
    O5B C8B . 1.438(2) ?
    O5B H5OB . 0.8661 ?
    O6B C9B . 1.258(2) ?
    O7B N1B . 1.249(2) ?
    O8B N1B . 1.220(2) ?
    O9B N2B . 1.241(2) ?
    O10B N2B . 1.230(2) ?
    O11B N3B . 1.222(2) ?
    O12B N3B . 1.222(2) ?
    O13B C15B . 1.266(2) ?
    O14B N4B . 1.213(3) ?
    O15B N4B . 1.232(2) ?
    O16B N5B . 1.232(2) ?
    O17B N5B . 1.228(3) ?
    O18B N6B . 1.229(2) ?
    O19B N6B . 1.226(2) ?
    N1B C10B . 1.444(2) ?
    N2B C12B . 1.437(2) ?
    N3B C14B . 1.463(2) ?
    N4B C16B . 1.463(2) ?
    N5B C18B . 1.456(3) ?
    N6B C20B . 1.459(2) ?
    C1B C2B . 1.489(3) ?
    C1B H1BA . 0.9700 ?
    C1B H1BB . 0.9700 ?
    C2B H2BA . 0.9700 ?
    C2B H2BB . 0.9700 ?
    C3B C4B . 1.474(3) ?
    C3B H3BA . 0.9700 ?
    C3B H3BB . 0.9700 ?
    C4B H4BA . 0.9700 ?
    C4B H4BB . 0.9700 ?
    C5B C6B . 1.498(3) ?
    C5B H5BA . 0.9700 ?
    C5B H5BB . 0.9700 ?
    C6B H6BA . 0.9700 ?
    C6B H6BB . 0.9700 ?
    C7B C8B . 1.501(3) ?
    C7B H7BA . 0.9700 ?
    C7B H7BB . 0.9700 ?
    C8B H8BA . 0.9700 ?
    C8B H8BB . 0.9700 ?
    C9B C10B . 1.438(2) ?
    C9B C14B . 1.442(2) ?
    C10B C11B . 1.383(2) ?
    C11B C12B . 1.382(3) ?
    C11B H11B . 0.9300 ?
    C12B C13B . 1.397(2) ?
    C13B C14B . 1.370(2) ?
    C13B H13B . 0.9300 ?
    C15B C20B . 1.432(2) ?
    C15B C16B . 1.436(2) ?
    C16B C17B . 1.372(3) ?
    C17B C18B . 1.391(3) ?
    C17B H17B . 0.9300 ?
    C18B C19B . 1.385(3) ?
    C19B C20B . 1.380(3) ?
    C19B H19B . 0.9300 ?
    O20B C21B . 1.260(2) ?
    O21B N7B . 1.222(2) ?
    O22B N7B . 1.220(2) ?
    O23B N8B . 1.228(2) ?
    O24B N8B . 1.224(3) ?
    N7B C22B . 1.454(3) ?
    N8B C24B . 1.449(3) ?
    N9B C26B . 1.466(2) ?
    C21B C26B . 1.444(3) ?
    C21B C22B . 1.449(2) ?
    C22B C23B . 1.370(3) ?
    C23B C24B . 1.383(3) ?
    C23B H23B . 0.9300 ?
    C24B C25B . 1.392(3) ?
    C25B C26B . 1.380(3) ?
    C25B H25B . 0.9300 ?
    O1WB H1WB . 0.8669 ?
    O1WB H2WB . 0.8651 ?
    C21 O1X . 1.3577(10) ?
    C21 O2X . 1.3612(10) ?
    C21 H21A . 0.9600 ?
    C21 H21B . 0.9600 ?
    C21 H21C . 0.9600 ?
    C21 H21D . 0.9601 ?
    C21 H21E . 0.9601 ?
    C21 H21F . 0.9599 ?
    O1X H1XA . 0.8200 ?
    O2X H1XB . 0.8200 ?
loop_
    _geom_contact_atom_site_label_1
    _geom_contact_atom_site_label_2
    _geom_contact_distance
    _geom_contact_site_symmetry_1
    _geom_contact_site_symmetry_2
    _geom_contact_publ_flag
    N2A O22B 2.948(3) . 1_655 y
    N2B O25A 2.916(2) . 1_656 y
    O9B O25A 2.924(2) . 1_656 y
    O17B O24B 3.035(3) . 2_656 y
loop_
    _geom_angle_atom_site_label_1
    _geom_angle_atom_site_label_2
    _geom_angle_atom_site_label_3
    _geom_angle_site_symmetry_1
    _geom_angle_site_symmetry_3
    _geom_angle
    _geom_angle_publ_flag
    O13A Gd1A O6A . . 146.72(4) ?
    O13A Gd1A O1WA . . 75.58(5) ?
    O6A Gd1A O1WA . . 132.29(4) ?
    O13A Gd1A O3A . . 74.46(5) ?
    O6A Gd1A O3A . . 74.17(4) ?
    O1WA Gd1A O3A . . 148.75(5) ?
    O13A Gd1A O4A . . 103.27(5) ?
    O6A Gd1A O4A . . 72.79(4) ?
    O1WA Gd1A O4A . . 131.76(5) ?
    O3A Gd1A O4A . . 64.88(4) ?
    O13A Gd1A O7A . . 144.09(5) ?
    O6A Gd1A O7A . . 68.48(4) ?
    O1WA Gd1A O7A . . 78.21(5) ?
    O3A Gd1A O7A . . 132.67(4) ?
    O4A Gd1A O7A . . 76.87(4) ?
    O13A Gd1A O5A . . 76.82(5) ?
    O6A Gd1A O5A . . 125.43(5) ?
    O1WA Gd1A O5A . . 69.90(4) ?
    O3A Gd1A O5A . . 111.15(4) ?
    O4A Gd1A O5A . . 63.22(4) ?
    O7A Gd1A O5A . . 71.34(4) ?
    O13A Gd1A O1A . . 115.13(5) ?
    O6A Gd1A O1A . . 73.13(4) ?
    O1WA Gd1A O1A . . 65.41(5) ?
    O3A Gd1A O1A . . 121.11(5) ?
    O4A Gd1A O1A . . 141.43(4) ?
    O7A Gd1A O1A . . 74.25(5) ?
    O5A Gd1A O1A . . 127.74(4) ?
    O13A Gd1A O2A . . 77.31(5) ?
    O6A Gd1A O2A . . 78.86(5) ?
    O1WA Gd1A O2A . . 101.63(5) ?
    O3A Gd1A O2A . . 63.10(4) ?
    O4A Gd1A O2A . . 125.57(4) ?
    O7A Gd1A O2A . . 132.38(4) ?
    O5A Gd1A O2A . . 154.05(4) ?
    O1A Gd1A O2A . . 63.43(4) ?
    C2A O1A Gd1A . . 117.66(10) ?
    C2A O1A H1OA . . 121.2 ?
    Gd1A O1A H1OA . . 121.2 ?
    C1A O2A C3A . . 111.27(14) ?
    C1A O2A Gd1A . . 121.82(11) ?
    C3A O2A Gd1A . . 120.70(11) ?
    C4A O3A C8A . . 116.74(13) ?
    C4A O3A Gd1A . . 116.00(10) ?
    C8A O3A Gd1A . . 121.43(10) ?
    C6A O4A C7A . . 112.60(13) ?
    C6A O4A Gd1A . . 121.51(10) ?
    C7A O4A Gd1A . . 114.86(10) ?
    C5A O5A Gd1A . . 119.68(11) ?
    C5A O5A H5OA . . 114.7 ?
    Gd1A O5A H5OA . . 125.5 ?
    C9A O6A Gd1A . . 137.01(11) ?
    N1A O7A Gd1A . . 139.42(11) ?
    C15A O13A Gd1A . . 138.11(11) ?
    O8A N1A O7A . . 121.72(16) ?
    O8A N1A C10A . . 119.21(15) ?
    O7A N1A C10A . . 119.04(15) ?
    O10A N2A O9A . . 122.84(17) ?
    O10A N2A C12A . . 118.80(18) ?
    O9A N2A C12A . . 118.30(18) ?
    O11A N3A O12A . . 123.95(17) ?
    O11A N3A C14A . . 117.41(16) ?
    O12A N3A C14A . . 118.63(16) ?
    O15A N4A O14A . . 124.46(16) ?
    O15A N4A C16A . . 117.52(15) ?
    O14A N4A C16A . . 118.01(16) ?
    O16A N5A O17A . . 123.64(18) ?
    O16A N5A C18A . . 118.34(17) ?
    O17A N5A C18A . . 118.00(18) ?
    O19A N6A O18A . . 123.54(18) ?
    O19A N6A C20A . . 118.57(16) ?
    O18A N6A C20A . . 117.88(17) ?
    O2A C1A C2A . . 106.13(15) ?
    O2A C1A H1AA . . 110.5 ?
    C2A C1A H1AA . . 110.5 ?
    O2A C1A H1AB . . 110.5 ?
    C2A C1A H1AB . . 110.5 ?
    H1AA C1A H1AB . . 108.7 ?
    O1A C2A C1A . . 108.34(15) ?
    O1A C2A H2AA . . 110.0 ?
    C1A C2A H2AA . . 110.0 ?
    O1A C2A H2AB . . 110.0 ?
    C1A C2A H2AB . . 110.0 ?
    H2AA C2A H2AB . . 108.4 ?
    O2A C3A C4A . . 107.84(15) ?
    O2A C3A H3AA . . 110.1 ?
    C4A C3A H3AA . . 110.1 ?
    O2A C3A H3AB . . 110.1 ?
    C4A C3A H3AB . . 110.1 ?
    H3AA C3A H3AB . . 108.5 ?
    O3A C4A C3A . . 105.85(14) ?
    O3A C4A H4AA . . 110.6 ?
    C3A C4A H4AA . . 110.6 ?
    O3A C4A H4AB . . 110.6 ?
    C3A C4A H4AB . . 110.6 ?
    H4AA C4A H4AB . . 108.7 ?
    O5A C5A C6A . . 107.10(15) ?
    O5A C5A H5AA . . 110.3 ?
    C6A C5A H5AA . . 110.3 ?
    O5A C5A H5AB . . 110.3 ?
    C6A C5A H5AB . . 110.3 ?
    H5AA C5A H5AB . . 108.6 ?
    O4A C6A C5A . . 106.64(14) ?
    O4A C6A H6AA . . 110.4 ?
    C5A C6A H6AA . . 110.4 ?
    O4A C6A H6AB . . 110.4 ?
    C5A C6A H6AB . . 110.4 ?
    H6AA C6A H6AB . . 108.6 ?
    O4A C7A C8A . . 108.83(15) ?
    O4A C7A H7AA . . 109.9 ?
    C8A C7A H7AA . . 109.9 ?
    O4A C7A H7AB . . 109.9 ?
    C8A C7A H7AB . . 109.9 ?
    H7AA C7A H7AB . . 108.3 ?
    O3A C8A C7A . . 104.41(13) ?
    O3A C8A H8AA . . 110.9 ?
    C7A C8A H8AA . . 110.9 ?
    O3A C8A H8AB . . 110.9 ?
    C7A C8A H8AB . . 110.9 ?
    H8AA C8A H8AB . . 108.9 ?
    O6A C9A C10A . . 126.04(16) ?
    O6A C9A C14A . . 121.60(15) ?
    C10A C9A C14A . . 112.27(14) ?
    C11A C10A C9A . . 124.20(16) ?
    C11A C10A N1A . . 115.87(15) ?
    C9A C10A N1A . . 119.93(14) ?
    C12A C11A C10A . . 117.97(16) ?
    C12A C11A H11A . . 121.0 ?
    C10A C11A H11A . . 121.0 ?
    C11A C12A C13A . . 122.05(16) ?
    C11A C12A N2A . . 119.35(17) ?
    C13A C12A N2A . . 118.60(17) ?
    C14A C13A C12A . . 117.88(17) ?
    C14A C13A H13A . . 121.1 ?
    C12A C13A H13A . . 121.1 ?
    C13A C14A C9A . . 124.99(16) ?
    C13A C14A N3A . . 117.08(16) ?
    C9A C14A N3A . . 117.93(14) ?
    O13A C15A C16A . . 123.02(16) ?
    O13A C15A C20A . . 124.34(16) ?
    C16A C15A C20A . . 112.48(15) ?
    C17A C16A C15A . . 125.07(15) ?
    C17A C16A N4A . . 116.28(15) ?
    C15A C16A N4A . . 118.43(15) ?
    C16A C17A C18A . . 117.67(16) ?
    C16A C17A H17A . . 121.2 ?
    C18A C17A H17A . . 121.2 ?
    C19A C18A C17A . . 121.76(17) ?
    C19A C18A N5A . . 119.02(16) ?
    C17A C18A N5A . . 119.18(17) ?
    C20A C19A C18A . . 118.81(16) ?
    C20A C19A H19A . . 120.6 ?
    C18A C19A H19A . . 120.6 ?
    C19A C20A C15A . . 123.98(17) ?
    C19A C20A N6A . . 116.84(16) ?
    C15A C20A N6A . . 119.05(16) ?
    O21A N7A O22A . . 123.80(16) ?
    O21A N7A C22A . . 118.47(15) ?
    O22A N7A C22A . . 117.66(16) ?
    O23A N8A O24A . . 123.88(17) ?
    O23A N8A C24A . . 118.09(16) ?
    O24A N8A C24A . . 118.01(17) ?
    O26A N9A O25A . . 122.42(16) ?
    O26A N9A C26A . . 119.82(14) ?
    O25A N9A C26A . . 117.76(15) ?
    O20A C21A C26A . . 124.27(16) ?
    O20A C21A C22A . . 124.02(15) ?
    C26A C21A C22A . . 111.71(15) ?
    C23A C22A C21A . . 124.54(16) ?
    C23A C22A N7A . . 115.74(16) ?
    C21A C22A N7A . . 119.69(15) ?
    C22A C23A C24A . . 118.65(17) ?
    C22A C23A H23A . . 120.7 ?
    C24A C23A H23A . . 120.7 ?
    C25A C24A C23A . . 121.38(17) ?
    C25A C24A N8A . . 119.25(16) ?
    C23A C24A N8A . . 119.23(16) ?
    C26A C25A C24A . . 119.15(16) ?
    C26A C25A H25A . . 120.4 ?
    C24A C25A H25A . . 120.4 ?
    C25A C26A C21A . . 124.43(16) ?
    C25A C26A N9A . . 114.98(15) ?
    C21A C26A N9A . . 120.54(15) ?
    Gd1A O1WA H1WA . . 109.3 ?
    Gd1A O1WA H2WA . . 109.6 ?
    H1WA O1WA H2WA . . 107.4 ?
    O13B Gd1B O6B . . 145.32(5) ?
    O13B Gd1B O1WB . . 74.54(5) ?
    O6B Gd1B O1WB . . 129.49(4) ?
    O13B Gd1B O3B . . 75.49(5) ?
    O6B Gd1B O3B . . 79.67(5) ?
    O1WB Gd1B O3B . . 149.62(5) ?
    O13B Gd1B O7B . . 145.06(5) ?
    O6B Gd1B O7B . . 68.43(4) ?
    O1WB Gd1B O7B . . 72.66(5) ?
    O3B Gd1B O7B . . 134.81(5) ?
    O13B Gd1B O1B . . 81.08(5) ?
    O6B Gd1B O1B . . 127.90(4) ?
    O1WB Gd1B O1B . . 68.98(4) ?
    O3B Gd1B O1B . . 101.48(5) ?
    O7B Gd1B O1B . . 76.26(5) ?
    O13B Gd1B O2B . . 117.26(5) ?
    O6B Gd1B O2B . . 71.23(5) ?
    O1WB Gd1B O2B . . 127.23(5) ?
    O3B Gd1B O2B . . 64.45(5) ?
    O7B Gd1B O2B . . 75.21(5) ?
    O1B Gd1B O2B . . 63.39(4) ?
    O13B Gd1B O5B . . 102.85(5) ?
    O6B Gd1B O5B . . 74.30(4) ?
    O1WB Gd1B O5B . . 64.47(5) ?
    O3B Gd1B O5B . . 128.12(5) ?
    O7B Gd1B O5B . . 73.34(5) ?
    O1B Gd1B O5B . . 129.92(4) ?
    O2B Gd1B O5B . . 139.80(5) ?
    O13B Gd1B O4B . . 75.10(5) ?
    O6B Gd1B O4B . . 72.90(4) ?
    O1WB Gd1B O4B . . 110.12(5) ?
    O3B Gd1B O4B . . 66.24(4) ?
    O7B Gd1B O4B . . 127.97(4) ?
    O1B Gd1B O4B . . 155.24(4) ?
    O2B Gd1B O4B . . 122.65(4) ?
    O5B Gd1B O4B . . 63.52(4) ?
    C1B O1B Gd1B . . 122.80(11) ?
    C1B O1B H1OB . . 119.5 ?
    Gd1B O1B H1OB . . 116.1 ?
    C3B O2B C2B . . 112.64(15) ?
    C3B O2B Gd1B . . 119.06(12) ?
    C2B O2B Gd1B . . 116.83(10) ?
    C4B O3B C5B . . 117.09(15) ?
    C4B O3B Gd1B . . 117.22(11) ?
    C5B O3B Gd1B . . 115.53(10) ?
    C7B O4B C6B . . 112.49(14) ?
    C7B O4B Gd1B . . 120.06(10) ?
    C6B O4B Gd1B . . 116.47(11) ?
    C8B O5B Gd1B . . 118.23(10) ?
    C8B O5B H5OB . . 106.7 ?
    Gd1B O5B H5OB . . 121.0 ?
    C9B O6B Gd1B . . 139.38(11) ?
    N1B O7B Gd1B . . 138.21(11) ?
    C15B O13B Gd1B . . 141.15(12) ?
    O8B N1B O7B . . 121.40(16) ?
    O8B N1B C10B . . 119.14(15) ?
    O7B N1B C10B . . 119.46(15) ?
    O10B N2B O9B . . 123.20(16) ?
    O10B N2B C12B . . 118.89(16) ?
    O9B N2B C12B . . 117.88(16) ?
    O11B N3B O12B . . 124.03(16) ?
    O11B N3B C14B . . 117.75(16) ?
    O12B N3B C14B . . 118.20(15) ?
    O14B N4B O15B . . 124.07(19) ?
    O14B N4B C16B . . 118.19(16) ?
    O15B N4B C16B . . 117.74(18) ?
    O17B N5B O16B . . 124.09(19) ?
    O17B N5B C18B . . 118.13(17) ?
    O16B N5B C18B . . 117.78(18) ?
    O19B N6B O18B . . 124.67(16) ?
    O19B N6B C20B . . 118.20(16) ?
    O18B N6B C20B . . 117.13(16) ?
    O1B C1B C2B . . 106.55(16) ?
    O1B C1B H1BA . . 110.4 ?
    C2B C1B H1BA . . 110.4 ?
    O1B C1B H1BB . . 110.4 ?
    C2B C1B H1BB . . 110.4 ?
    H1BA C1B H1BB . . 108.6 ?
    O2B C2B C1B . . 108.43(16) ?
    O2B C2B H2BA . . 110.0 ?
    C1B C2B H2BA . . 110.0 ?
    O2B C2B H2BB . . 110.0 ?
    C1B C2B H2BB . . 110.0 ?
    H2BA C2B H2BB . . 108.4 ?
    O2B C3B C4B . . 108.57(16) ?
    O2B C3B H3BA . . 110.0 ?
    C4B C3B H3BA . . 110.0 ?
    O2B C3B H3BB . . 110.0 ?
    C4B C3B H3BB . . 110.0 ?
    H3BA C3B H3BB . . 108.4 ?
    O3B C4B C3B . . 107.09(17) ?
    O3B C4B H4BA . . 110.3 ?
    C3B C4B H4BA . . 110.3 ?
    O3B C4B H4BB . . 110.3 ?
    C3B C4B H4BB . . 110.3 ?
    H4BA C4B H4BB . . 108.6 ?
    O3B C5B C6B . . 109.37(14) ?
    O3B C5B H5BA . . 109.8 ?
    C6B C5B H5BA . . 109.8 ?
    O3B C5B H5BB . . 109.8 ?
    C6B C5B H5BB . . 109.8 ?
    H5BA C5B H5BB . . 108.2 ?
    O4B C6B C5B . . 106.48(15) ?
    O4B C6B H6BA . . 110.4 ?
    C5B C6B H6BA . . 110.4 ?
    O4B C6B H6BB . . 110.4 ?
    C5B C6B H6BB . . 110.4 ?
    H6BA C6B H6BB . . 108.6 ?
    O4B C7B C8B . . 106.22(15) ?
    O4B C7B H7BA . . 110.5 ?
    C8B C7B H7BA . . 110.5 ?
    O4B C7B H7BB . . 110.5 ?
    C8B C7B H7BB . . 110.5 ?
    H7BA C7B H7BB . . 108.7 ?
    O5B C8B C7B . . 108.86(14) ?
    O5B C8B H8BA . . 109.9 ?
    C7B C8B H8BA . . 109.9 ?
    O5B C8B H8BB . . 109.9 ?
    C7B C8B H8BB . . 109.9 ?
    H8BA C8B H8BB . . 108.3 ?
    O6B C9B C10B . . 125.98(16) ?
    O6B C9B C14B . . 122.12(15) ?
    C10B C9B C14B . . 111.82(14) ?
    C11B C10B C9B . . 124.59(16) ?
    C11B C10B N1B . . 115.40(15) ?
    C9B C10B N1B . . 119.99(15) ?
    C12B C11B C10B . . 118.05(16) ?
    C12B C11B H11B . . 121.0 ?
    C10B C11B H11B . . 121.0 ?
    C11B C12B C13B . . 121.77(16) ?
    C11B C12B N2B . . 119.60(16) ?
    C13B C12B N2B . . 118.63(17) ?
    C14B C13B C12B . . 117.98(17) ?
    C14B C13B H13B . . 121.0 ?
    C12B C13B H13B . . 121.0 ?
    C13B C14B C9B . . 124.87(16) ?
    C13B C14B N3B . . 116.05(16) ?
    C9B C14B N3B . . 119.08(14) ?
    O13B C15B C20B . . 124.78(16) ?
    O13B C15B C16B . . 122.86(16) ?
    C20B C15B C16B . . 112.22(16) ?
    C17B C16B C15B . . 124.94(17) ?
    C17B C16B N4B . . 117.34(16) ?
    C15B C16B N4B . . 117.70(16) ?
    C16B C17B C18B . . 118.02(16) ?
    C16B C17B H17B . . 121.0 ?
    C18B C17B H17B . . 121.0 ?
    C19B C18B C17B . . 121.77(17) ?
    C19B C18B N5B . . 119.65(17) ?
    C17B C18B N5B . . 118.57(17) ?
    C20B C19B C18B . . 118.34(17) ?
    C20B C19B H19B . . 120.8 ?
    C18B C19B H19B . . 120.8 ?
    C19B C20B C15B . . 124.58(16) ?
    C19B C20B N6B . . 116.97(16) ?
    C15B C20B N6B . . 118.27(15) ?
    O22B N7B O21B . . 122.95(19) ?
    O22B N7B C22B . . 117.86(18) ?
    O21B N7B C22B . . 119.16(17) ?
    O24B N8B O23B . . 124.03(18) ?
    O24B N8B C24B . . 118.31(17) ?
    O23B N8B C24B . . 117.65(18) ?
    O26B N9B O25B . . 123.34(17) ?
    O26B N9B C26B . . 118.20(17) ?
    O25B N9B C26B . . 118.39(17) ?
    O20B C21B C26B . . 124.48(15) ?
    O20B C21B C22B . . 123.17(16) ?
    C26B C21B C22B . . 112.28(15) ?
    C23B C22B C21B . . 124.42(17) ?
    C23B C22B N7B . . 116.63(15) ?
    C21B C22B N7B . . 118.94(16) ?
    C22B C23B C24B . . 118.60(16) ?
    C22B C23B H23B . . 120.7 ?
    C24B C23B H23B . . 120.7 ?
    C23B C24B C25B . . 121.72(17) ?
    C23B C24B N8B . . 119.13(17) ?
    C25B C24B N8B . . 119.05(18) ?
    C26B C25B C24B . . 118.74(18) ?
    C26B C25B H25B . . 120.6 ?
    C24B C25B H25B . . 120.6 ?
    C25B C26B C21B . . 123.78(16) ?
    C25B C26B N9B . . 116.07(16) ?
    C21B C26B N9B . . 120.13(15) ?
    Gd1B O1WB H1WB . . 124.5 ?
    Gd1B O1WB H2WB . . 115.3 ?
    H1WB O1WB H2WB . . 102.7 ?
    O1X C21 H21A . . 108.4 ?
    O1X C21 H21B . . 109.9 ?
    O1X C21 H21C . . 110.2 ?
    H21A C21 H21B . . 109.5 ?
    H21A C21 H21C . . 109.5 ?
    H21B C21 H21C . . 109.5 ?
    O2X C21 H21D . . 106.8 ?
    O2X C21 H21E . . 110.5 ?
    O2X C21 H21F . . 111.1 ?
    H21D C21 H21E . . 109.5 ?
    H21D C21 H21F . . 109.5 ?
    H21E C21 H21F . . 109.5 ?
    C21 O1X H1XA . . 109.5 ?
    C21 O2X H1XB . . 109.5 ?
loop_
    _geom_torsion_atom_site_label_1
    _geom_torsion_atom_site_label_2
    _geom_torsion_atom_site_label_3
    _geom_torsion_atom_site_label_4
    _geom_torsion_site_symmetry_1
    _geom_torsion_site_symmetry_2
    _geom_torsion_site_symmetry_3
    _geom_torsion_site_symmetry_4
    _geom_torsion
    _geom_torsion_publ_flag
    O13A Gd1A O1A C2A . . . . 37.40(14) ?
    O6A Gd1A O1A C2A . . . . -107.95(13) ?
    O1WA Gd1A O1A C2A . . . . 96.27(13) ?
    O3A Gd1A O1A C2A . . . . -49.01(14) ?
    O4A Gd1A O1A C2A . . . . -136.79(12) ?
    O7A Gd1A O1A C2A . . . . -179.73(13) ?
    O5A Gd1A O1A C2A . . . . 129.96(12) ?
    O2A Gd1A O1A C2A . . . . -22.20(12) ?
    O13A Gd1A O2A C1A . . . . -135.34(14) ?
    O6A Gd1A O2A C1A . . . . 68.06(13) ?
    O1WA Gd1A O2A C1A . . . . -63.22(14) ?
    O3A Gd1A O2A C1A . . . . 145.82(14) ?
    O4A Gd1A O2A C1A . . . . 127.29(13) ?
    O7A Gd1A O2A C1A . . . . 21.35(15) ?
    O5A Gd1A O2A C1A . . . . -130.95(13) ?
    O1A Gd1A O2A C1A . . . . -8.52(13) ?
    O13A Gd1A O2A C3A . . . . 74.76(13) ?
    O6A Gd1A O2A C3A . . . . -81.84(13) ?
    O1WA Gd1A O2A C3A . . . . 146.88(13) ?
    O3A Gd1A O2A C3A . . . . -4.08(13) ?
    O4A Gd1A O2A C3A . . . . -22.61(15) ?
    O7A Gd1A O2A C3A . . . . -128.55(13) ?
    O5A Gd1A O2A C3A . . . . 79.15(16) ?
    O1A Gd1A O2A C3A . . . . -158.42(14) ?
    O13A Gd1A O3A C4A . . . . -49.70(12) ?
    O6A Gd1A O3A C4A . . . . 119.05(13) ?
    O1WA Gd1A O3A C4A . . . . -32.70(17) ?
    O4A Gd1A O3A C4A . . . . -162.88(13) ?
    O7A Gd1A O3A C4A . . . . 157.79(11) ?
    O5A Gd1A O3A C4A . . . . -118.52(12) ?
    O1A Gd1A O3A C4A . . . . 60.61(13) ?
    O2A Gd1A O3A C4A . . . . 33.71(11) ?
    O13A Gd1A O3A C8A . . . . 102.51(13) ?
    O6A Gd1A O3A C8A . . . . -88.75(13) ?
    O1WA Gd1A O3A C8A . . . . 119.51(13) ?
    O4A Gd1A O3A C8A . . . . -10.67(12) ?
    O7A Gd1A O3A C8A . . . . -50.01(15) ?
    O5A Gd1A O3A C8A . . . . 33.68(14) ?
    O1A Gd1A O3A C8A . . . . -147.19(12) ?
    O2A Gd1A O3A C8A . . . . -174.08(14) ?
    O13A Gd1A O4A C6A . . . . 54.64(13) ?
    O6A Gd1A O4A C6A . . . . -159.66(13) ?
    O1WA Gd1A O4A C6A . . . . -27.76(15) ?
    O3A Gd1A O4A C6A . . . . 120.14(14) ?
    O7A Gd1A O4A C6A . . . . -88.45(13) ?
    O5A Gd1A O4A C6A . . . . -12.94(12) ?
    O1A Gd1A O4A C6A . . . . -130.76(12) ?
    O2A Gd1A O4A C6A . . . . 138.39(12) ?
    O13A Gd1A O4A C7A . . . . -86.70(12) ?
    O6A Gd1A O4A C7A . . . . 59.00(11) ?
    O1WA Gd1A O4A C7A . . . . -169.10(11) ?
    O3A Gd1A O4A C7A . . . . -21.20(11) ?
    O7A Gd1A O4A C7A . . . . 130.21(12) ?
    O5A Gd1A O4A C7A . . . . -154.28(13) ?
    O1A Gd1A O4A C7A . . . . 87.90(13) ?
    O2A Gd1A O4A C7A . . . . -2.95(13) ?
    O13A Gd1A O5A C5A . . . . -130.62(12) ?
    O6A Gd1A O5A C5A . . . . 21.89(13) ?
    O1WA Gd1A O5A C5A . . . . 150.14(13) ?
    O3A Gd1A O5A C5A . . . . -63.30(13) ?
    O4A Gd1A O5A C5A . . . . -18.14(11) ?
    O7A Gd1A O5A C5A . . . . 66.23(12) ?
    O1A Gd1A O5A C5A . . . . 117.65(12) ?
    O2A Gd1A O5A C5A . . . . -135.02(12) ?
    O13A Gd1A O6A C9A . . . . -166.15(15) ?
    O1WA Gd1A O6A C9A . . . . -25.58(19) ?
    O3A Gd1A O6A C9A . . . . 173.81(18) ?
    O4A Gd1A O6A C9A . . . . 105.78(17) ?
    O7A Gd1A O6A C9A . . . . 23.45(16) ?
    O5A Gd1A O6A C9A . . . . 68.83(18) ?
    O1A Gd1A O6A C9A . . . . -55.87(17) ?
    O2A Gd1A O6A C9A . . . . -121.24(17) ?
    O13A Gd1A O7A N1A . . . . -164.30(15) ?
    O6A Gd1A O7A N1A . . . . 6.72(17) ?
    O1WA Gd1A O7A N1A . . . . 151.92(18) ?
    O3A Gd1A O7A N1A . . . . -33.6(2) ?
    O4A Gd1A O7A N1A . . . . -69.72(17) ?
    O5A Gd1A O7A N1A . . . . -135.54(18) ?
    O1A Gd1A O7A N1A . . . . 84.43(18) ?
    O2A Gd1A O7A N1A . . . . 56.86(19) ?
    O6A Gd1A O13A C15A . . . . 167.51(15) ?
    O1WA Gd1A O13A C15A . . . . 16.53(17) ?
    O3A Gd1A O13A C15A . . . . -172.48(19) ?
    O4A Gd1A O13A C15A . . . . -113.71(18) ?
    O7A Gd1A O13A C15A . . . . -27.8(2) ?
    O5A Gd1A O13A C15A . . . . -55.76(18) ?
    O1A Gd1A O13A C15A . . . . 70.01(19) ?
    O2A Gd1A O13A C15A . . . . 122.27(18) ?
    Gd1A O7A N1A O8A . . . . 152.05(15) ?
    Gd1A O7A N1A C10A . . . . -29.8(2) ?
    C3A O2A C1A C2A . . . . -173.25(16) ?
    Gd1A O2A C1A C2A . . . . 34.3(2) ?
    Gd1A O1A C2A C1A . . . . 48.18(19) ?
    O2A C1A C2A O1A . . . . -50.3(2) ?
    C1A O2A C3A C4A . . . . -175.54(16) ?
    Gd1A O2A C3A C4A . . . . -22.8(2) ?
    C8A O3A C4A C3A . . . . 148.50(16) ?
    Gd1A O3A C4A C3A . . . . -57.95(16) ?
    O2A C3A C4A O3A . . . . 49.0(2) ?
    Gd1A O5A C5A C6A . . . . 43.90(19) ?
    C7A O4A C6A C5A . . . . -178.99(15) ?
    Gd1A O4A C6A C5A . . . . 38.88(19) ?
    O5A C5A C6A O4A . . . . -49.7(2) ?
    C6A O4A C7A C8A . . . . -95.23(18) ?
    Gd1A O4A C7A C8A . . . . 49.54(17) ?
    C4A O3A C8A C7A . . . . -170.05(15) ?
    Gd1A O3A C8A C7A . . . . 37.94(18) ?
    O4A C7A C8A O3A . . . . -53.99(19) ?
    Gd1A O6A C9A C10A . . . . -27.5(3) ?
    Gd1A O6A C9A C14A . . . . 156.26(13) ?
    O6A C9A C10A C11A . . . . 176.71(16) ?
    C14A C9A C10A C11A . . . . -6.7(2) ?
    O6A C9A C10A N1A . . . . -4.6(3) ?
    C14A C9A C10A N1A . . . . 171.90(15) ?
    O8A N1A C10A C11A . . . . 26.8(2) ?
    O7A N1A C10A C11A . . . . -151.38(15) ?
    O8A N1A C10A C9A . . . . -151.94(16) ?
    O7A N1A C10A C9A . . . . 29.9(2) ?
    C9A C10A C11A C12A . . . . 0.6(3) ?
    N1A C10A C11A C12A . . . . -178.12(15) ?
    C10A C11A C12A C13A . . . . 6.1(3) ?
    C10A C11A C12A N2A . . . . -174.37(15) ?
    O10A N2A C12A C11A . . . . -179.86(18) ?
    O9A N2A C12A C11A . . . . 2.8(3) ?
    O10A N2A C12A C13A . . . . -0.4(3) ?
    O9A N2A C12A C13A . . . . -177.72(17) ?
    C11A C12A C13A C14A . . . . -5.7(3) ?
    N2A C12A C13A C14A . . . . 174.76(16) ?
    C12A C13A C14A C9A . . . . -1.5(3) ?
    C12A C13A C14A N3A . . . . 179.02(16) ?
    O6A C9A C14A C13A . . . . -176.05(17) ?
    C10A C9A C14A C13A . . . . 7.2(2) ?
    O6A C9A C14A N3A . . . . 3.5(2) ?
    C10A C9A C14A N3A . . . . -173.24(15) ?
    O11A N3A C14A C13A . . . . -56.5(2) ?
    O12A N3A C14A C13A . . . . 122.63(19) ?
    O11A N3A C14A C9A . . . . 124.0(2) ?
    O12A N3A C14A C9A . . . . -56.9(2) ?
    Gd1A O13A C15A C16A . . . . 94.2(2) ?
    Gd1A O13A C15A C20A . . . . -80.9(2) ?
    O13A C15A C16A C17A . . . . -170.43(16) ?
    C20A C15A C16A C17A . . . . 5.2(2) ?
    O13A C15A C16A N4A . . . . 4.1(2) ?
    C20A C15A C16A N4A . . . . 179.66(14) ?
    O15A N4A C16A C17A . . . . 42.2(2) ?
    O14A N4A C16A C17A . . . . -137.38(18) ?
    O15A N4A C16A C15A . . . . -132.75(17) ?
    O14A N4A C16A C15A . . . . 47.6(2) ?
    C15A C16A C17A C18A . . . . -2.5(3) ?
    N4A C16A C17A C18A . . . . -177.11(15) ?
    C16A C17A C18A C19A . . . . -0.3(3) ?
    C16A C17A C18A N5A . . . . 177.40(17) ?
    O16A N5A C18A C19A . . . . -173.9(2) ?
    O17A N5A C18A C19A . . . . 7.7(3) ?
    O16A N5A C18A C17A . . . . 8.3(3) ?
    O17A N5A C18A C17A . . . . -170.1(2) ?
    C17A C18A C19A C20A . . . . 0.0(3) ?
    N5A C18A C19A C20A . . . . -177.77(17) ?
    C18A C19A C20A C15A . . . . 3.3(3) ?
    C18A C19A C20A N6A . . . . 179.03(17) ?
    O13A C15A C20A C19A . . . . 170.02(17) ?
    C16A C15A C20A C19A . . . . -5.5(2) ?
    O13A C15A C20A N6A . . . . -5.7(3) ?
    C16A C15A C20A N6A . . . . 178.81(15) ?
    O19A N6A C20A C19A . . . . 145.80(18) ?
    O18A N6A C20A C19A . . . . -33.7(3) ?
    O19A N6A C20A C15A . . . . -38.2(2) ?
    O18A N6A C20A C15A . . . . 142.31(18) ?
    O20A C21A C22A C23A . . . . 176.06(17) ?
    C26A C21A C22A C23A . . . . -4.2(2) ?
    O20A C21A C22A N7A . . . . -6.0(3) ?
    C26A C21A C22A N7A . . . . 173.65(15) ?
    O21A N7A C22A C23A . . . . 148.56(17) ?
    O22A N7A C22A C23A . . . . -28.6(2) ?
    O21A N7A C22A C21A . . . . -29.5(2) ?
    O22A N7A C22A C21A . . . . 153.35(16) ?
    C21A C22A C23A C24A . . . . 2.8(3) ?
    N7A C22A C23A C24A . . . . -175.13(16) ?
    C22A C23A C24A C25A . . . . 0.7(3) ?
    C22A C23A C24A N8A . . . . 176.37(16) ?
    O23A N8A C24A C25A . . . . 176.42(18) ?
    O24A N8A C24A C25A . . . . -1.9(3) ?
    O23A N8A C24A C23A . . . . 0.6(3) ?
    O24A N8A C24A C23A . . . . -177.70(18) ?
    C23A C24A C25A C26A . . . . -2.3(3) ?
    N8A C24A C25A C26A . . . . -177.95(16) ?
    C24A C25A C26A C21A . . . . 0.5(3) ?
    C24A C25A C26A N9A . . . . 177.76(16) ?
    O20A C21A C26A C25A . . . . -177.75(17) ?
    C22A C21A C26A C25A . . . . 2.6(2) ?
    O20A C21A C26A N9A . . . . 5.1(3) ?
    C22A C21A C26A N9A . . . . -174.60(15) ?
    O26A N9A C26A C25A . . . . 155.17(18) ?
    O25A N9A C26A C25A . . . . -23.9(2) ?
    O26A N9A C26A C21A . . . . -27.4(3) ?
    O25A N9A C26A C21A . . . . 153.52(17) ?
    O13B Gd1B O1B C1B . . . . -122.69(14) ?
    O6B Gd1B O1B C1B . . . . 36.19(15) ?
    O1WB Gd1B O1B C1B . . . . 160.53(15) ?
    O3B Gd1B O1B C1B . . . . -49.58(15) ?
    O7B Gd1B O1B C1B . . . . 84.10(14) ?
    O2B Gd1B O1B C1B . . . . 3.98(13) ?
    O5B Gd1B O1B C1B . . . . 137.98(13) ?
    O4B Gd1B O1B C1B . . . . -106.79(16) ?
    O13B Gd1B O2B C3B . . . . -52.70(15) ?
    O6B Gd1B O2B C3B . . . . 90.62(15) ?
    O1WB Gd1B O2B C3B . . . . -143.56(14) ?
    O3B Gd1B O2B C3B . . . . 3.34(14) ?
    O7B Gd1B O2B C3B . . . . 162.44(15) ?
    O1B Gd1B O2B C3B . . . . -115.76(15) ?
    O5B Gd1B O2B C3B . . . . 122.97(14) ?
    O4B Gd1B O2B C3B . . . . 36.53(16) ?
    O13B Gd1B O2B C2B . . . . 88.06(13) ?
    O6B Gd1B O2B C2B . . . . -128.62(13) ?
    O1WB Gd1B O2B C2B . . . . -2.79(15) ?
    O3B Gd1B O2B C2B . . . . 144.10(14) ?
    O7B Gd1B O2B C2B . . . . -56.79(13) ?
    O1B Gd1B O2B C2B . . . . 25.01(12) ?
    O5B Gd1B O2B C2B . . . . -96.27(14) ?
    O4B Gd1B O2B C2B . . . . 177.30(12) ?
    O13B Gd1B O3B C4B . . . . 156.89(15) ?
    O6B Gd1B O3B C4B . . . . -47.52(14) ?
    O1WB Gd1B O3B C4B . . . . 147.19(14) ?
    O7B Gd1B O3B C4B . . . . -2.59(17) ?
    O1B Gd1B O3B C4B . . . . 79.37(14) ?
    O2B Gd1B O3B C4B . . . . 26.50(14) ?
    O5B Gd1B O3B C4B . . . . -108.01(14) ?
    O4B Gd1B O3B C4B . . . . -123.26(15) ?
    O13B Gd1B O3B C5B . . . . -58.70(12) ?
    O6B Gd1B O3B C5B . . . . 96.89(13) ?
    O1WB Gd1B O3B C5B . . . . -68.40(17) ?
    O7B Gd1B O3B C5B . . . . 141.82(12) ?
    O1B Gd1B O3B C5B . . . . -136.23(12) ?
    O2B Gd1B O3B C5B . . . . 170.90(14) ?
    O5B Gd1B O3B C5B . . . . 36.40(14) ?
    O4B Gd1B O3B C5B . . . . 21.14(12) ?
    O13B Gd1B O4B C7B . . . . -127.71(13) ?
    O6B Gd1B O4B C7B . . . . 65.83(13) ?
    O1WB Gd1B O4B C7B . . . . -60.74(13) ?
    O3B Gd1B O4B C7B . . . . 151.85(14) ?
    O7B Gd1B O4B C7B . . . . 22.56(14) ?
    O1B Gd1B O4B C7B . . . . -143.97(13) ?
    O2B Gd1B O4B C7B . . . . 119.18(13) ?
    O5B Gd1B O4B C7B . . . . -14.79(12) ?
    O13B Gd1B O4B C6B . . . . 90.85(13) ?
    O6B Gd1B O4B C6B . . . . -75.60(12) ?
    O1WB Gd1B O4B C6B . . . . 157.82(12) ?
    O3B Gd1B O4B C6B . . . . 10.41(12) ?
    O7B Gd1B O4B C6B . . . . -118.88(12) ?
    O1B Gd1B O4B C6B . . . . 74.59(16) ?
    O2B Gd1B O4B C6B . . . . -22.25(14) ?
    O5B Gd1B O4B C6B . . . . -156.22(14) ?
    O13B Gd1B O5B C8B . . . . 49.29(13) ?
    O6B Gd1B O5B C8B . . . . -95.01(12) ?
    O1WB Gd1B O5B C8B . . . . 114.97(13) ?
    O3B Gd1B O5B C8B . . . . -32.22(14) ?
    O7B Gd1B O5B C8B . . . . -166.67(13) ?
    O1B Gd1B O5B C8B . . . . 138.34(12) ?
    O2B Gd1B O5B C8B . . . . -126.76(12) ?
    O4B Gd1B O5B C8B . . . . -16.62(11) ?
    O13B Gd1B O6B C9B . . . . -159.64(15) ?
    O1WB Gd1B O6B C9B . . . . -33.91(19) ?
    O3B Gd1B O6B C9B . . . . 155.67(18) ?
    O7B Gd1B O6B C9B . . . . 8.27(16) ?
    O1B Gd1B O6B C9B . . . . 59.10(18) ?
    O2B Gd1B O6B C9B . . . . 89.32(17) ?
    O5B Gd1B O6B C9B . . . . -69.65(17) ?
    O4B Gd1B O6B C9B . . . . -136.20(18) ?
    O13B Gd1B O7B N1B . . . . -172.77(15) ?
    O6B Gd1B O7B N1B . . . . 19.24(17) ?
    O1WB Gd1B O7B N1B . . . . 166.36(18) ?
    O3B Gd1B O7B N1B . . . . -29.1(2) ?
    O1B Gd1B O7B N1B . . . . -121.73(18) ?
    O2B Gd1B O7B N1B . . . . -56.08(17) ?
    O5B Gd1B O7B N1B . . . . 98.56(18) ?
    O4B Gd1B O7B N1B . . . . 64.03(19) ?
    O6B Gd1B O13B C15B . . . . 167.67(16) ?
    O1WB Gd1B O13B C15B . . . . 28.21(18) ?
    O3B Gd1B O13B C15B . . . . -146.72(19) ?
    O7B Gd1B O13B C15B . . . . 7.5(2) ?
    O1B Gd1B O13B C15B . . . . -42.32(18) ?
    O2B Gd1B O13B C15B . . . . -96.10(18) ?
    O5B Gd1B O13B C15B . . . . 86.77(19) ?
    O4B Gd1B O13B C15B . . . . 144.50(19) ?
    Gd1B O7B N1B O8B . . . . 142.15(15) ?
    Gd1B O7B N1B C10B . . . . -38.9(2) ?
    Gd1B O1B C1B C2B . . . . -29.5(2) ?
    C3B O2B C2B C1B . . . . 93.15(19) ?
    Gd1B O2B C2B C1B . . . . -50.05(18) ?
    O1B C1B C2B O2B . . . . 48.4(2) ?
    C2B O2B C3B C4B . . . . -172.34(18) ?
    Gd1B O2B C3B C4B . . . . -30.0(2) ?
    C5B O3B C4B C3B . . . . 164.41(17) ?
    Gd1B O3B C4B C3B . . . . -51.7(2) ?
    O2B C3B C4B O3B . . . . 50.3(2) ?
    C4B O3B C5B C6B . . . . 94.69(19) ?
    Gd1B O3B C5B C6B . . . . -49.76(18) ?
    C7B O4B C6B C5B . . . . 178.08(16) ?
    Gd1B O4B C6B C5B . . . . -37.65(18) ?
    O3B C5B C6B O4B . . . . 55.6(2) ?
    C6B O4B C7B C8B . . . . -176.32(16) ?
    Gd1B O4B C7B C8B . . . . 40.84(19) ?
    Gd1B O5B C8B C7B . . . . 43.71(18) ?
    O4B C7B C8B O5B . . . . -52.1(2) ?
    Gd1B O6B C9B C10B . . . . -12.3(3) ?
    Gd1B O6B C9B C14B . . . . 171.18(12) ?
    O6B C9B C10B C11B . . . . 174.38(16) ?
    C14B C9B C10B C11B . . . . -8.8(2) ?
    O6B C9B C10B N1B . . . . -7.3(3) ?
    C14B C9B C10B N1B . . . . 169.49(14) ?
    O8B N1B C10B C11B . . . . 27.3(2) ?
    O7B N1B C10B C11B . . . . -151.68(15) ?
    O8B N1B C10B C9B . . . . -151.20(16) ?
    O7B N1B C10B C9B . . . . 29.8(2) ?
    C9B C10B C11B C12B . . . . 3.6(3) ?
    N1B C10B C11B C12B . . . . -174.84(15) ?
    C10B C11B C12B C13B . . . . 5.8(3) ?
    C10B C11B C12B N2B . . . . -174.67(15) ?
    O10B N2B C12B C11B . . . . -167.39(17) ?
    O9B N2B C12B C11B . . . . 14.5(2) ?
    O10B N2B C12B C13B . . . . 12.1(3) ?
    O9B N2B C12B C13B . . . . -165.94(16) ?
    C11B C12B C13B C14B . . . . -8.7(3) ?
    N2B C12B C13B C14B . . . . 171.80(16) ?
    C12B C13B C14B C9B . . . . 2.5(3) ?
    C12B C13B C14B N3B . . . . -177.93(15) ?
    O6B C9B C14B C13B . . . . -177.35(16) ?
    C10B C9B C14B C13B . . . . 5.7(2) ?
    O6B C9B C14B N3B . . . . 3.0(2) ?
    C10B C9B C14B N3B . . . . -173.88(15) ?
    O11B N3B C14B C13B . . . . -48.4(2) ?
    O12B N3B C14B C13B . . . . 129.93(18) ?
    O11B N3B C14B C9B . . . . 131.3(2) ?
    O12B N3B C14B C9B . . . . -50.4(2) ?
    Gd1B O13B C15B C20B . . . . 83.0(2) ?
    Gd1B O13B C15B C16B . . . . -92.4(2) ?
    O13B C15B C16B C17B . . . . 171.62(18) ?
    C20B C15B C16B C17B . . . . -4.2(3) ?
    O13B C15B C16B N4B . . . . -6.9(3) ?
    C20B C15B C16B N4B . . . . 177.29(15) ?
    O14B N4B C16B C17B . . . . 131.0(2) ?
    O15B N4B C16B C17B . . . . -49.0(3) ?
    O14B N4B C16B C15B . . . . -50.5(2) ?
    O15B N4B C16B C15B . . . . 129.6(2) ?
    C15B C16B C17B C18B . . . . 4.1(3) ?
    N4B C16B C17B C18B . . . . -177.42(17) ?
    C16B C17B C18B C19B . . . . -2.0(3) ?
    C16B C17B C18B N5B . . . . 179.54(17) ?
    O17B N5B C18B C19B . . . . 10.8(3) ?
    O16B N5B C18B C19B . . . . -169.86(19) ?
    O17B N5B C18B C17B . . . . -170.7(2) ?
    O16B N5B C18B C17B . . . . 8.7(3) ?
    C17B C18B C19B C20B . . . . 0.4(3) ?
    N5B C18B C19B C20B . . . . 178.90(17) ?
    C18B C19B C20B C15B . . . . -0.8(3) ?
    C18B C19B C20B N6B . . . . -175.80(16) ?
    O13B C15B C20B C19B . . . . -173.23(17) ?
    C16B C15B C20B C19B . . . . 2.5(3) ?
    O13B C15B C20B N6B . . . . 1.7(3) ?
    C16B C15B C20B N6B . . . . 177.44(15) ?
    O19B N6B C20B C19B . . . . -143.92(18) ?
    O18B N6B C20B C19B . . . . 36.4(2) ?
    O19B N6B C20B C15B . . . . 40.8(2) ?
    O18B N6B C20B C15B . . . . -138.88(17) ?
    O20B C21B C22B C23B . . . . -169.20(18) ?
    C26B C21B C22B C23B . . . . 7.8(3) ?
    O20B C21B C22B N7B . . . . 10.3(3) ?
    C26B C21B C22B N7B . . . . -172.69(16) ?
    O22B N7B C22B C23B . . . . 29.3(3) ?
    O21B N7B C22B C23B . . . . -148.77(18) ?
    O22B N7B C22B C21B . . . . -150.2(2) ?
    O21B N7B C22B C21B . . . . 31.7(3) ?
    C21B C22B C23B C24B . . . . -4.2(3) ?
    N7B C22B C23B C24B . . . . 176.27(17) ?
    C22B C23B C24B C25B . . . . -1.1(3) ?
    C22B C23B C24B N8B . . . . -177.27(17) ?
    O24B N8B C24B C23B . . . . 178.1(2) ?
    O23B N8B C24B C23B . . . . -0.8(3) ?
    O24B N8B C24B C25B . . . . 1.8(3) ?
    O23B N8B C24B C25B . . . . -177.03(19) ?
    C23B C24B C25B C26B . . . . 2.0(3) ?
    N8B C24B C25B C26B . . . . 178.14(17) ?
    C24B C25B C26B C21B . . . . 2.4(3) ?
    C24B C25B C26B N9B . . . . -175.79(17) ?
    O20B C21B C26B C25B . . . . 170.14(18) ?
    C22B C21B C26B C25B . . . . -6.9(2) ?
    O20B C21B C26B N9B . . . . -11.7(3) ?
    C22B C21B C26B N9B . . . . 171.29(16) ?
    O26B N9B C26B C25B . . . . 158.42(19) ?
    O25B N9B C26B C25B . . . . -18.7(3) ?
    O26B N9B C26B C21B . . . . -19.9(3) ?
    O25B N9B C26B C21B . . . . 163.01(18) ?
loop_
    _geom_hbond_atom_site_label_D
    _geom_hbond_atom_site_label_H
    _geom_hbond_atom_site_label_A
    _geom_hbond_site_symmetry_A
    _geom_hbond_distance_DH
    _geom_hbond_distance_HA
    _geom_hbond_distance_DA
    _geom_hbond_angle_DHA
    _geom_hbond_publ_flag
    O1A H1OA O9A 2_766 0.9300 2.1800 2.822(2) 125.00 y
    O1A H1OA O10A 2_766 0.9300 2.2300 3.156(2) 173.00 y
    O1A H1OA N2A 2_766 0.9300 2.5100 3.374(2) 154.00 y
    O5A H5OA O20A 1_655 0.8500 1.9200 2.706(2) 153.00 y
    O5A H5OA O21A 1_655 0.8500 2.5800 3.132(2) 123.00 y
    O1WA H1WA O26A 1_655 0.8500 2.5400 2.879(2) 105.00 y
    O1WA H1WA N6A . 0.8500 2.5600 3.344(2) 154.00 y
    O1WA H2WA O20A 1_655 0.8500 1.8400 2.686(2) 173.00 y
    O1B H1OB O20B 1_655 0.8400 1.8800 2.661(2) 155.00 y
    O5B H5OB O9B 2_767 0.8700 1.9500 2.805(2) 168.00 y
    O5B H5OB N2B 2_767 0.8700 2.6200 3.451(2) 160.00 y
    O1WB H1WB O21B 1_655 0.8700 2.3900 2.727(2) 104.00 y
    O1WB H2WB O20B 1_655 0.8600 1.7400 2.592(2) 170.00 y
    O1WB H2WB O21B 1_655 0.8600 2.4200 2.727(2) 101.00 y
    O1X H1XA O10B 1_554 0.8200 2.5200 3.194(4) 140.00 y
    O1X H1XA O26A 1_655 0.8200 2.2600 2.811(4) 125.00 y
    C4A H4AB O13A . 0.9700 2.4200 2.992(2) 117.00 y
    C11B H11B O11B 1_655 0.9300 2.5100 3.429(2) 170.00 y
    C5A H5AB O21A 1_655 0.9700 2.3700 3.016(2) 123.00 y
    C7A H7AA O6A . 0.9700 2.5600 3.072(2) 113.00 y
    C7A H7AA O23B . 0.9700 2.4900 3.004(2) 113.00 y
    C7A H7AB O18B 2_656 0.9700 2.3900 3.278(2) 152.00 y
    C17A H17A O23A 2_655 0.9300 2.3200 3.235(3) 167.00 y
    C19B H19B O24B 2_656 0.9300 2.3900 3.255(3) 155.00 y
    C21 H21B O10B 1_554 0.9600 2.5000 3.236(3) 133.00 y
    C1B H1BA O26B 1_655 0.9700 2.4300 3.085(3) 125.00 y
    C3B H3BB O15A 2_656 0.9700 2.5900 3.111(3) 114.00 y
    C5B H5BB O20B . 0.9700 2.6000 3.222(2) 122.00 y
    C6B H6BB O12B . 0.9700 2.5100 3.375(3) 149.00 y
    C7B H7BA O12B . 0.9700 2.5600 3.407(3) 146.00 y
