# Supplementary material for: Aqua­dipicrato(tetra­ethyl­ene glycol)gadolinium(III) picrate methanol hemisolvate
Source: Acta Crystallogr Sect E Struct Rep Online. 2008 Aug 16;64(Pt 9):m1179–80. doi: 10.1107/S1600536808026147 (PMC2960575; doi:10.1107/S1600536808026147)
Supplement: Supplementary file 2 [file e-64-m1179-Isup2.hkl]

# 
# h,k,l, Fc-squared, Fo-squared, sigma(Fo-squared) and status flag 
# 
data_I
_shelx_title ' ek52m in P-1 (100K)' 
_shelx_refln_list_code          4 
_shelx_F_calc_maximum      666.13 
_exptl_crystal_F_000      2136.00 
_reflns_d_resolution_high  0.5838 
 
loop_ 
 _symmetry_equiv_pos_as_xyz 
 'x, y, z' 
 '-x, -y, -z' 
 
_cell_length_a     8.1816 
_cell_length_b    18.6657 
_cell_length_c    24.9646 
_cell_angle_alpha 104.188 
_cell_angle_beta   96.445 
_cell_angle_gamma  95.483 
 
_shelx_F_squared_multiplier     1.000 
 
loop_ 
 _refln_index_h 
 _refln_index_k 
 _refln_index_l 
 _refln_F_squared_calc 
 _refln_F_squared_meas 
 _refln_F_squared_sigma 
 _refln_observed_status 
   1   0   0    49727.80    52463.14   1624.71 o 
   2   0   0    49705.27    52673.83   1153.16 o 
   3   0   0    79366.64    85234.80   1942.71 o 
   4   0   0    46981.89    49338.30   1553.58 o 
   5   0   0    33647.18    34654.87    635.81 o 
   6   0   0     7410.01     7725.77    159.15 o 
   7   0   0     2044.70     2304.35     60.55 o 
   8   0   0    18681.44    18940.07    299.92 o 
   9   0   0     7203.14     7479.32    139.04 o 
  10   0   0     3650.35     3482.57    276.59 o 
  11   0   0       14.54       62.16     64.16 o 
  12   0   0     3226.18     3287.08    213.84 o 
  13   0   0     3428.30     3762.79    138.32 o 
 -13   1   0      117.47      153.63    131.53 o 
 -12   1   0     4116.42     4423.17    147.32 o 
 -11   1   0     6859.27     6732.88    223.62 o 
 -10   1   0     3559.31     3634.25    104.46 o 
  -9   1   0      221.63      235.06     38.48 o 
  -8   1   0     2343.45     2246.00     71.60 o 
  -7   1   0    16979.04    18337.97    261.00 o 
  -6   1   0     5270.58     5174.93    136.43 o 
  -5   1   0     7854.71     8888.69    278.43 o 
  -4   1   0    34491.34    36474.00   1168.03 o 
  -3   1   0    25065.75       -7.58      8.42 o 
  -1   1   0    52162.96    52501.63   1645.34 o 
   0   1   0      724.13       -5.05      2.53 o 
   1   1   0    48831.18    52535.86   2151.69 o 
   2   1   0   107880.81   108524.80   1912.17 o 
   3   1   0    22188.86    25276.40    638.10 o 
   4   1   0     5972.42     7065.88    190.58 o 
   5   1   0     8074.67     8235.81    174.54 o 
   6   1   0    18175.31    18943.47    328.80 o 
   7   1   0    18646.39    18322.95    289.22 o 
   8   1   0     4415.25     4471.11     87.91 o 
   9   1   0      816.53      838.20     51.29 o 
  10   1   0     5247.06     5691.58    149.40 o 
  11   1   0     5028.03     5270.89    196.29 o 
  12   1   0      721.22      781.07     56.46 o 
  13   1   0        1.69       45.06     54.30 o 
 -13   2   0     3581.71     3939.30    295.90 o 
 -12   2   0     1579.71     1704.96     81.31 o 
 -11   2   0      944.27      974.17     66.92 o 
 -10   2   0     1582.92     1550.02    172.99 o 
  -9   2   0    11007.93    11839.22    282.27 o 
  -8   2   0      498.72      668.16     38.07 o 
  -7   2   0    10110.01    10504.72    222.96 o 
  -6   2   0     1551.33     1678.31     69.12 o 
  -5   2   0     9908.21    10246.96    271.27 o 
  -4   2   0    56264.94    55481.06   1748.04 o 
  -3   2   0     1772.47     1649.55     89.65 o 
  -2   2   0     9945.16     9918.75    237.66 o 
  -1   2   0    88042.59    91794.67   2169.37 o 
   0   2   0   123395.67   126116.17   3912.36 o 
   1   2   0    31468.15    31472.53    563.75 o 
   2   2   0    13194.58    16637.33    393.96 o 
   3   2   0      155.98      226.67     17.44 o 
   4   2   0    22391.06    21341.56    496.07 o 
   5   2   0     6114.58     6076.88     95.16 o 
   6   2   0     9320.60     9164.94    127.47 o 
   7   2   0    10395.09    10535.95    159.56 o 
   8   2   0    13544.95    13608.58    225.54 o 
   9   2   0     5603.33     5789.00    109.90 o 
  10   2   0     2145.45     2386.06    133.66 o 
  11   2   0      918.41      991.11     97.26 o 
  12   2   0     2076.95     2389.16    188.91 o 
  13   2   0     1975.94     2122.16    162.69 o 
 -12   3   0     3444.20     3806.09    178.47 o 
 -11   3   0     3516.23     4158.60    275.70 o 
 -10   3   0     1417.71     1509.49    111.72 o 
  -9   3   0       95.81       56.26     31.94 o 
  -8   3   0    10151.44    10760.55    214.80 o 
  -7   3   0    28499.62    30462.13    442.86 o 
  -6   3   0    11359.02    11344.64    210.33 o 
  -5   3   0     1830.10     2097.84     89.14 o 
  -4   3   0    41314.98    44021.35   1405.00 o 
  -3   3   0    85163.67    88524.22   2744.34 o 
  -2   3   0    11395.96    11938.57    284.24 o 
  -1   3   0     7179.17     7515.78    258.86 o 
   0   3   0     4682.79     5464.93    106.76 o 
   1   3   0    19799.46    20329.74    369.46 o 
   2   3   0    72376.77    74003.05   1393.44 o 
   3   3   0    17385.85    17218.59    465.98 o 
   4   3   0        6.08       15.95     12.58 o 
   5   3   0    19522.79    20420.59    268.41 o 
   6   3   0    25934.65    26475.47    318.33 o 
   7   3   0    14797.71    15236.58    216.81 o 
   8   3   0     1327.34     1375.01     55.38 o 
   9   3   0     4281.82     4008.95    135.43 o 
  10   3   0     5616.96     6082.28    131.72 o 
  11   3   0     3279.67     3488.73    119.50 o 
  12   3   0        9.33       60.56     43.17 o 
  13   3   0      256.54      316.36     64.84 o 
 -12   4   0      188.34      259.70     98.91 o 
 -11   4   0       13.97      112.38     77.87 o 
 -10   4   0     6378.65     6271.15    332.52 o 
  -9   4   0     8476.53     8889.14    252.67 o 
  -8   4   0     8784.69     9283.61    194.19 o 
  -7   4   0     1857.58     1865.21     71.08 o 
  -6   4   0     1076.21     1168.52     58.30 o 
  -5   4   0    43422.33    45455.18   1016.97 o 
  -4   4   0     2104.66     1546.43    101.02 o 
  -3   4   0      156.47      137.22     35.78 o 
  -2   4   0    59194.22    61183.13   1906.72 o 
  -1   4   0     5075.27     5283.69    195.30 o 
   0   4   0      266.84      268.05     23.59 o 
   1   4   0     5477.96     5075.69    104.23 o 
   2   4   0       23.84      113.93     46.60 o 
   3   4   0    19469.29    19027.76    556.88 o 
   4   4   0    34741.69    35460.28    462.24 o 
   5   4   0       85.00      125.34     13.49 o 
   6   4   0       60.49       65.43     13.25 o 
   7   4   0     3730.29     3884.75    133.58 o 
   8   4   0     6214.31     6170.42    113.44 o 
   9   4   0     4025.51     4383.54    149.32 o 
  10   4   0      662.12      675.57     44.82 o 
  11   4   0      960.10      958.37     81.46 o 
  12   4   0     1307.59     1279.56     84.23 o 
  13   4   0      401.56      507.50     58.26 o 
 -11   5   0     1902.51     2116.34    199.93 o 
 -10   5   0     2779.42     2820.46    143.46 o 
  -9   5   0      385.09      302.02     46.10 o 
  -8   5   0     7526.84     7900.00    203.81 o 
  -7   5   0    21267.69    21444.84    326.70 o 
  -6   5   0     1904.69     2017.07     77.80 o 
  -5   5   0        0.94       17.46     18.40 o 
  -4   5   0    14628.51    14976.00    532.87 o 
  -3   5   0    11738.24    11279.98    407.02 o 
  -2   5   0    34903.58    36503.05   1162.56 o 
  -1   5   0    40602.11    43696.41   1371.33 o 
   0   5   0    26120.72    24757.54    450.36 o 
   1   5   0      550.01      626.53     25.95 o 
   2   5   0    70454.47    71015.41   1261.55 o 
   3   5   0    26451.00    27242.55    417.64 o 
   4   5   0     1291.94     1359.85     32.44 o 
   5   5   0    24813.87    24936.17    299.83 o 
   6   5   0    15438.70    15345.54    216.37 o 
   7   5   0     6545.11     6266.60    111.73 o 
   8   5   0       18.14       37.42     17.93 o 
   9   5   0     3909.32     4080.05     91.89 o 
  10   5   0     8464.51     8822.65    287.23 o 
  11   5   0     5601.52     5884.89    273.75 o 
  12   5   0      112.81      112.79     73.72 o 
  13   5   0      725.24      944.04    111.30 o 
 -12   6   0     1413.96     1478.66     83.34 o 
 -11   6   0     2483.37     2504.86    118.98 o 
 -10   6   0     3222.20     3284.46    238.45 o 
  -9   6   0     8829.02     9505.71    241.82 o 
  -8   6   0      810.82      854.90     62.83 o 
  -7   6   0     2596.14     2561.56     82.50 o 
  -6   6   0    12994.04    13189.44    282.40 o 
  -5   6   0    19998.54    19554.46    385.20 o 
  -4   6   0     1062.46      932.74     86.71 o 
  -3   6   0     9506.07     9782.38    365.35 o 
  -2   6   0    31378.64    31442.86   1014.39 o 
  -1   6   0   157683.92   160425.44   4921.71 o 
   0   6   0    10251.69    11488.68    372.93 o 
   1   6   0     5311.02     6143.71    128.76 o 
   2   6   0    18197.19    18247.14    343.15 o 
   3   6   0    40251.63    43018.32    536.16 o 
   4   6   0    30115.70    30401.28    334.35 o 
   5   6   0      523.97      568.36     24.58 o 
   6   6   0     3687.03     3546.47     84.78 o 
   7   6   0    17314.22    16941.20    242.49 o 
   8   6   0     5382.51     5809.83    112.57 o 
   9   6   0     4036.46     4016.83    112.33 o 
  10   6   0       39.65       76.25     27.28 o 
  11   6   0     3422.92     3190.89    121.90 o 
  12   6   0     2933.46     3139.44    126.32 o 
  13   6   0      485.61      428.10     59.46 o 
 -12   7   0     2212.61     2480.00    112.38 o 
 -11   7   0     5740.40     6023.65    327.05 o 
 -10   7   0      232.45      215.98     45.95 o 
  -9   7   0     1724.11     1862.34    106.20 o 
  -8   7   0     7568.96     7214.62    168.57 o 
  -7   7   0     4513.87     4431.12    102.77 o 
  -6   7   0      778.67      928.34     49.01 o 
  -5   7   0     3818.44     3728.14    109.66 o 
  -4   7   0     4316.49     4310.61    143.60 o 
  -3   7   0    11532.88    10865.39    405.34 o 
  -2   7   0    38361.13    41112.86   1314.50 o 
  -1   7   0      123.10      137.64     33.67 o 
   0   7   0     4146.37     4460.81    177.20 o 
   1   7   0    23132.88    24851.10    617.51 o 
   2   7   0     7785.83     8958.83    160.00 o 
   3   7   0       47.78       97.40     14.79 o 
   4   7   0     7786.93     7544.10    153.18 o 
   5   7   0    16075.33    16334.00    209.17 o 
   6   7   0    14411.78    14156.98    205.93 o 
   7   7   0     1044.70     1031.36     63.04 o 
   8   7   0      110.45       95.78     22.73 o 
   9   7   0     6866.82     7035.14    134.59 o 
  10   7   0     3883.87     4185.93    111.66 o 
  11   7   0      718.96      742.91     66.08 o 
  12   7   0      148.49       93.03     42.63 o 
  13   7   0      913.48      907.73     98.97 o 
 -12   8   0        0.11       22.69     30.88 o 
 -11   8   0     4054.25     3960.77    261.39 o 
 -10   8   0     3388.16     3692.07    121.89 o 
  -9   8   0     9589.83     9118.98    454.26 o 
  -8   8   0      262.88      318.29     48.10 o 
  -7   8   0     8019.42     8343.32    178.72 o 
  -6   8   0    22425.97    22828.28    387.14 o 
  -5   8   0    25906.27    27393.29    523.54 o 
  -4   8   0     2441.11     2498.21    104.31 o 
  -3   8   0    31317.45    34203.61   1125.09 o 
  -2   8   0    16339.98    16394.04    568.65 o 
  -1   8   0   134533.25   142672.27   4395.57 o 
   0   8   0     1645.09     1578.41     89.65 o 
   1   8   0      268.56      178.87     20.74 o 
   2   8   0    20425.49    21385.88    257.50 o 
   3   8   0    34208.45    36562.46    400.17 o 
   4   8   0    10805.05    10748.27    153.12 o 
   5   8   0      977.26     1002.74     38.33 o 
   6   8   0    19191.36    18447.78    258.55 o 
   7   8   0     9344.35     9068.65    180.51 o 
   8   8   0     5055.11     4980.88    104.83 o 
   9   8   0      461.70      416.09     36.81 o 
  10   8   0      941.13      826.43     54.17 o 
  11   8   0     3980.49     4162.73    197.27 o 
  12   8   0     3549.38     3612.20    140.95 o 
 -13   9   0     2516.85     2636.58    131.32 o 
 -12   9   0     4268.60     4230.99    284.54 o 
 -11   9   0     4353.12     4652.75    290.01 o 
 -10   9   0     1215.27     1422.75    120.17 o 
  -9   9   0     1923.37     1874.75    109.53 o 
  -8   9   0    14199.22    14823.01    336.64 o 
  -7   9   0     5637.17     5575.47    137.63 o 
  -6   9   0     2146.25     2142.06     58.73 o 
  -5   9   0     6562.40     7090.47    148.67 o 
  -4   9   0    34568.55    36238.75    827.49 o 
  -3   9   0    67224.35    72712.72   2302.38 o 
  -2   9   0     6528.00     6958.07    284.11 o 
  -1   9   0     7101.29     7916.91    305.16 o 
   0   9   0    34111.47    33146.18    743.57 o 
   1   9   0     4492.74     4196.94     90.36 o 
   2   9   0    28189.54    28218.71    360.46 o 
   3   9   0     1390.83     1325.16     35.42 o 
   4   9   0     7956.16     7545.38    124.30 o 
   5   9   0    25303.52    25214.83    368.83 o 
   6   9   0     7195.04     7028.69    161.57 o 
   7   9   0      432.49      408.24     32.14 o 
   8   9   0     5295.78     4943.96    117.24 o 
   9   9   0     7110.89     7003.65    152.34 o 
  10   9   0     1490.02     1522.91     70.97 o 
  11   9   0       19.68       43.13     31.73 o 
  12   9   0      258.35      262.03     54.00 o 
 -13  10   0     1212.47     1357.02     97.65 o 
 -12  10   0      459.45      417.54    123.75 o 
 -11  10   0     2776.89     2943.85    227.29 o 
 -10  10   0     9499.40     9913.29    456.27 o 
  -9  10   0     7779.60     7952.53    189.61 o 
  -8  10   0     1364.74     1417.61     71.03 o 
  -7  10   0     8502.29     8620.43    187.22 o 
  -6  10   0    20809.78    21650.00    331.17 o 
  -5  10   0    22666.34    23643.69    387.35 o 
  -4  10   0      229.65      321.50     30.13 o 
  -3  10   0     3364.34     3460.02    125.90 o 
  -2  10   0    29006.25    30507.60   1012.71 o 
  -1  10   0    82408.48    86194.91   2693.83 o 
   0  10   0     1946.30     2318.94     75.23 o 
   1  10   0      235.31      270.45     20.83 o 
   2  10   0    25031.64    25295.58    304.32 o 
   3  10   0    13014.29    12686.99    169.35 o 
   4  10   0     7332.49     7359.26    124.49 o 
   5  10   0      159.57      142.22     27.52 o 
   6  10   0     5938.72     5786.64    122.37 o 
   7  10   0     2730.82     2626.26     79.58 o 
   8  10   0     3029.82     3015.33     89.70 o 
   9  10   0       95.48      106.16     30.31 o 
  10  10   0      149.02      144.84     34.66 o 
  11  10   0     1795.76     1781.87    111.89 o 
  12  10   0     1533.51     1422.41     95.22 o 
 -13  11   0     2216.12     2420.92    151.95 o 
 -12  11   0     3597.97     3781.46    275.70 o 
 -11  11   0       46.60       59.77     85.02 o 
 -10  11   0      928.53     1100.68    150.69 o 
  -9  11   0     2881.80     2638.55    228.98 o 
  -8  11   0     9619.96     9782.91    250.80 o 
  -7  11   0     6717.06     6884.07    190.39 o 
  -6  11   0     2289.82     2316.66     76.52 o 
  -5  11   0     8616.40     8032.58    311.06 o 
  -4  11   0    39501.75    39824.82    556.85 o 
  -3  11   0    13028.26    13279.77    235.31 o 
  -2  11   0      691.29      674.01    113.86 o 
  -1  11   0     8749.47     8715.64    162.64 o 
   0  11   0     7245.35     7654.32    146.19 o 
   1  11   0    24861.09    24466.11    355.94 o 
   2  11   0     3726.77     3203.97     60.83 o 
   3  11   0     1652.78     1507.39     48.40 o 
   4  11   0    23922.58    23790.27    322.60 o 
   5  11   0    15095.83    14855.82    240.16 o 
   6  11   0     3369.93     3401.44    137.39 o 
   7  11   0      438.50      460.04     48.36 o 
   8  11   0     4377.77     4419.92    113.04 o 
   9  11   0     6669.13     6761.07    152.57 o 
  10  11   0     3183.75     3138.49    101.49 o 
  11  11   0       47.19       67.83     34.69 o 
  12  11   0       22.25       61.33     43.02 o 
 -13  12   0      440.14      488.68     70.50 o 
 -12  12   0      150.97      141.01    103.96 o 
 -11  12   0     4867.77     5008.84    315.68 o 
 -10  12   0     7476.55     6890.31    370.82 o 
  -9  12   0      760.36      680.19    123.33 o 
  -8  12   0       20.95       65.56     37.45 o 
  -7  12   0     5502.40     5635.94    169.04 o 
  -6  12   0     9471.04     9608.05    183.26 o 
  -5  12   0    10044.27     9424.72    190.58 o 
  -4  12   0      258.79      345.83     29.04 o 
  -3  12   0     9589.28     9642.27    162.73 o 
  -2  12   0    10837.52    11251.56    180.37 o 
  -1  12   0    27749.97    29682.44    420.04 o 
   0  12   0     3665.95     3784.91     89.83 o 
   1  12   0     5147.94     5172.03     98.74 o 
   2  12   0    16813.56    16564.31    213.81 o 
   3  12   0    17253.76    17144.53    222.77 o 
   4  12   0     1763.66     1728.40     54.03 o 
   5  12   0      676.85      622.56     39.76 o 
   6  12   0     3829.58     3618.06     94.35 o 
   7  12   0     7729.67     7333.04    153.35 o 
   8  12   0     2909.93     2885.40    127.50 o 
   9  12   0       16.17       26.59     28.13 o 
  10  12   0      562.34      657.47     55.08 o 
  11  12   0     1782.15     1796.02     90.92 o 
  12  12   0      771.64      844.01    203.56 o 
 -13  13   0     3287.98     3505.76    281.59 o 
 -12  13   0     1573.65     1923.56    220.98 o 
 -11  13   0      673.16      676.40    144.79 o 
 -10  13   0     1184.30     1352.81    174.26 o 
  -9  13   0     7593.79     7224.09    368.72 o 
  -8  13   0    17272.36    17077.80    483.29 o 
  -7  13   0      844.09      844.97     66.47 o 
  -6  13   0      264.61      217.77     34.49 o 
  -5  13   0     7795.12     7832.86    168.43 o 
  -4  13   0    24837.01    23543.59    511.71 o 
  -3  13   0    16484.48    16422.24    254.15 o 
  -2  13   0     5400.62     6411.41    119.16 o 
  -1  13   0     3052.08     3357.03     75.82 o 
   0  13   0    23233.06    23441.12    386.22 o 
   1  13   0    11243.13    10753.21    175.99 o 
   2  13   0     8027.00     7871.61    119.08 o 
   3  13   0      868.51      840.45     39.81 o 
   4  13   0    21651.22    21263.59    297.64 o 
   5  13   0     7854.48     7610.72    149.66 o 
   6  13   0     4057.24     3854.55    100.45 o 
   7  13   0        9.76       -4.05     22.66 o 
   8  13   0     3380.51     3123.53     97.06 o 
   9  13   0     3559.16     3784.46    112.55 o 
  10  13   0     1903.47     1919.89     87.52 o 
  11  13   0       23.83      -65.57     32.78 o 
 -13  14   0       75.55       95.13    112.80 o 
 -12  14   0     1220.28     1061.54    178.47 o 
 -11  14   0     4087.07     4442.29    300.53 o 
 -10  14   0     4322.15     4335.80    292.95 o 
  -9  14   0      115.24       63.14     70.29 o 
  -8  14   0     2178.14     2153.49    136.60 o 
  -7  14   0     3854.43     3851.18    176.29 o 
  -6  14   0     9431.44     9457.53    237.79 o 
  -5  14   0     8054.97     8120.30    156.20 o 
  -4  14   0     2760.59     2975.82    118.17 o 
  -3  14   0     2296.29     2168.08     88.98 o 
  -2  14   0    18591.82    19684.15    295.93 o 
  -1  14   0     2950.75     3014.01     73.80 o 
   0  14   0       10.10      292.47     32.53 o 
   1  14   0     1747.36     1708.01     48.63 o 
   2  14   0    19730.46    18922.13    244.77 o 
   3  14   0     9549.45     9278.16    153.17 o 
   4  14   0      146.42      161.11     23.76 o 
   5  14   0     1355.08     1344.59     86.47 o 
   6  14   0     3413.75     3191.53     91.72 o 
   7  14   0     6300.66     6155.38    140.22 o 
   8  14   0     1445.85     1274.54     67.10 o 
   9  14   0        6.22       -2.45     28.49 o 
  10  14   0     1889.80     1798.08     85.72 o 
  11  14   0     1995.38     2182.60    105.02 o 
 -12  15   0     2070.88     2389.09    248.76 o 
 -11  15   0       90.21      135.95    102.70 o 
 -10  15   0      481.55      388.50    118.70 o 
  -9  15   0    10152.85     9466.28    452.48 o 
  -8  15   0     7543.91     7287.65    368.72 o 
  -7  15   0     3181.26     2937.87    154.17 o 
  -6  15   0       41.90       45.49     26.48 o 
  -5  15   0     6565.64     6954.42    142.50 o 
  -4  15   0    15195.72    14890.66    296.08 o 
  -3  15   0    13812.97    14939.36    241.08 o 
  -2  15   0     1284.95     1518.54     48.45 o 
  -1  15   0    13472.66    13297.79    196.49 o 
   0  15   0     9421.25     9148.12    163.87 o 
   1  15   0    22316.05    21886.49    297.17 o 
   2  15   0     2213.86     2188.96     67.73 o 
   3  15   0      156.94      148.96     29.55 o 
   4  15   0    12314.78    11720.82    189.70 o 
   5  15   0     1026.32      877.07     55.95 o 
   6  15   0     2702.72     2566.08    140.35 o 
   7  15   0      365.97      292.14     42.68 o 
   8  15   0     1961.98     1827.40     79.86 o 
   9  15   0     2328.05     2278.82     92.14 o 
  10  15   0      631.37      430.85     52.74 o 
  11  15   0      408.91      279.93     54.64 o 
 -12  16   0     3122.54     3704.85    292.53 o 
 -11  16   0     3941.18     3939.72    295.48 o 
 -10  16   0     5073.31     4515.95    301.79 o 
  -9  16   0        6.00       88.39     86.71 o 
  -8  16   0     5415.46     5350.19    310.21 o 
  -7  16   0    11482.93    11365.06    361.53 o 
  -6  16   0    15008.20    14716.14    425.68 o 
  -5  16   0      796.43      839.21     48.37 o 
  -4  16   0     1491.97     1598.57     67.00 o 
  -3  16   0    39050.58    39676.37    565.31 o 
  -2  16   0    29431.44    30809.12    409.56 o 
  -1  16   0      918.86      993.61     41.22 o 
   0  16   0     4843.91     5142.32    109.75 o 
   1  16   0    10358.38    10457.52    206.86 o 
   2  16   0    13187.59    12726.97    212.68 o 
   3  16   0     1298.70     1250.56     50.92 o 
   4  16   0      591.82      473.00     36.74 o 
   5  16   0     2425.68     2391.71     79.58 o 
   6  16   0     5928.53     5819.68    136.45 o 
   7  16   0     1862.64     1770.84     84.18 o 
   8  16   0      648.87      626.44     54.38 o 
   9  16   0      792.25      748.11     63.50 o 
  10  16   0     1778.05     1611.22    108.87 o 
 -12  17   0      757.89     1038.39    189.83 o 
 -11  17   0      410.24      388.50    130.90 o 
 -10  17   0      669.85     1005.56    169.21 o 
  -9  17   0     3831.07     3628.25    262.23 o 
  -8  17   0     2351.26     2231.67    206.25 o 
  -7  17   0      152.29      -31.15     56.82 o 
  -6  17   0     5710.22     5329.27    387.24 o 
  -5  17   0    15826.45    15248.16    323.03 o 
  -4  17   0     2474.41     2786.55     90.04 o 
  -3  17   0     1546.74     1811.86     63.67 o 
  -2  17   0     6898.84     7364.21    131.40 o 
  -1  17   0    20264.38    20483.10    288.98 o 
   0  17   0    20897.23    21206.14    328.35 o 
   1  17   0     3959.37     4340.12    114.49 o 
   2  17   0     1330.06     1166.58     53.94 o 
   3  17   0     5801.59     5718.56    125.26 o 
   4  17   0     9316.02     8918.28    160.39 o 
   5  17   0      260.83      201.75     34.37 o 
   6  17   0      132.96       90.25     30.03 o 
   7  17   0     3678.28     3466.38    107.01 o 
   8  17   0     5387.98     5422.80    141.60 o 
   9  17   0     1336.94     1279.14     75.50 o 
  10  17   0      108.09       59.78     42.68 o 
 -12  18   0     1881.98     1921.88    236.97 o 
 -11  18   0     3662.98     3586.58    290.01 o 
 -10  18   0     1970.49     1554.42    199.09 o 
  -9  18   0       36.27      124.17     93.86 o 
  -8  18   0     2938.41     2685.41    223.50 o 
  -7  18   0    10610.18    10386.81    468.89 o 
  -6  18   0     5548.82     5425.61    549.71 o 
  -5  18   0      257.31      274.42     46.29 o 
  -4  18   0     6087.36     6040.25    149.95 o 
  -3  18   0    16430.75    15726.23    239.00 o 
  -2  18   0     8411.28     9124.28    156.14 o 
  -1  18   0      619.39      747.10     62.55 o 
   0  18   0     3847.43     4297.28    103.78 o 
   1  18   0     9022.14     9540.92    232.73 o 
   2  18   0    11294.93    11699.42    297.38 o 
   3  18   0     1795.62     1872.27     74.72 o 
   4  18   0      552.84      613.85     46.82 o 
   5  18   0     8712.96     8591.96    176.51 o 
   6  18   0     7162.66     7067.26    173.15 o 
   7  18   0     3681.27     3649.66    112.34 o 
   8  18   0       46.67       33.26     35.46 o 
   9  18   0      299.09      302.92     53.45 o 
  10  18   0     1646.35     1951.48    105.05 o 
 -12  19   0      336.76      279.48    124.59 o 
 -11  19   0     3005.22     3269.63    292.11 o 
 -10  19   0     3615.76     4117.35    302.63 o 
  -9  19   0     6400.12     5838.87    354.41 o 
  -8  19   0      319.36      186.04     97.23 o 
  -7  19   0     1338.93     1007.24    147.32 o 
  -6  19   0     9601.99     8791.87    291.52 o 
  -5  19   0    11874.87    11543.86    246.88 o 
  -4  19   0     1779.56     1906.04     72.35 o 
  -3  19   0      420.62      453.12     36.29 o 
  -2  19   0     4298.70     4477.54     98.96 o 
  -1  19   0    11664.46    11630.17    209.35 o 
   0  19   0     2766.70     2954.06     86.16 o 
   1  19   0     1408.12     1551.17     75.06 o 
   2  19   0     7568.50     7152.24    198.35 o 
   3  19   0     7533.16     7688.39    181.85 o 
   4  19   0     4414.37     4345.03    123.66 o 
   5  19   0     2866.71     2723.58    101.53 o 
   6  19   0      394.24      289.39     42.46 o 
   7  19   0     5015.18     4963.82    135.47 o 
   8  19   0     2757.37     2728.24    104.46 o 
   9  19   0      841.54      766.79     73.83 o 
 -11  20   0     3048.25     3732.21    300.53 o 
 -10  20   0      210.16      129.64    103.96 o 
  -9  20   0     1281.41     1222.32    178.47 o 
  -8  20   0     7187.37     7330.58    397.76 o 
  -7  20   0     6329.09     6251.36    347.25 o 
  -6  20   0     1979.52     1753.21    291.06 o 
  -5  20   0     1944.69     2251.20    113.43 o 
  -4  20   0     8107.19     7908.60    168.01 o 
  -3  20   0     7464.14     7931.66    148.97 o 
  -2  20   0     1558.19     1638.11     82.24 o 
  -1  20   0      489.88      712.85     48.06 o 
   0  20   0     1980.74     2117.52    126.04 o 
   1  20   0    11180.47    11632.35    240.02 o 
   2  20   0     8452.44     8743.91    231.63 o 
   3  20   0      146.21      149.73     52.26 o 
   4  20   0      104.25      136.99     43.20 o 
   5  20   0     2991.99     3137.70    110.73 o 
   6  20   0     3472.75     3195.75    115.49 o 
   7  20   0      673.56      559.39     60.45 o 
   8  20   0       44.02       70.23     41.25 o 
   9  20   0      443.83      536.95     79.83 o 
 -11  21   0     2233.45     2085.61    244.97 o 
 -10  21   0     5491.97     5927.26    377.98 o 
  -9  21   0     5118.99     5577.06    350.20 o 
  -8  21   0     1964.25     2009.43    217.61 o 
  -7  21   0     2338.62     2481.27    224.35 o 
  -6  21   0     3960.10     3744.50    181.68 o 
  -5  21   0    13273.72    13507.63    395.26 o 
  -4  21   0     3888.71     3692.37    108.42 o 
  -3  21   0      382.49      456.88     39.37 o 
  -2  21   0     7955.67     8616.36    176.43 o 
  -1  21   0     9738.17    10068.41    196.22 o 
   0  21   0     7628.00     7915.15    184.73 o 
   1  21   0     1244.38     1414.19     80.23 o 
   2  21   0     4599.98     4477.28    155.33 o 
   3  21   0     9322.25     9445.86    254.54 o 
   4  21   0     7883.86     7784.02    228.34 o 
   5  21   0      764.37      715.83     62.73 o 
   6  21   0      989.42      884.23     94.32 o 
   7  21   0     2307.87     2512.68    111.20 o 
   8  21   0     3106.78     3174.95    182.26 o 
 -10  22   0       45.76      120.80    114.91 o 
  -9  22   0     1977.92     2180.74    234.03 o 
  -8  22   0     3825.85     3549.96    267.70 o 
  -7  22   0     5676.20     5815.30    343.04 o 
  -6  22   0     1080.80      903.26    139.32 o 
  -5  22   0     1469.41     1696.36    102.29 o 
  -4  22   0     7859.85     7823.89    190.94 o 
  -3  22   0     9820.84    10299.45    204.19 o 
  -2  22   0     5370.48     5873.56    151.59 o 
  -1  22   0       21.36      112.81     32.33 o 
   0  22   0     1623.57     1767.19     96.72 o 
   1  22   0    14983.85    14890.50    298.50 o 
   2  22   0     3031.97     3223.18    113.49 o 
   3  22   0        6.10       64.36     40.25 o 
   4  22   0     2484.97     2405.44    126.59 o 
   5  22   0     2280.66     2128.77    147.52 o 
   6  22   0     3451.75     3484.18    126.56 o 
   7  22   0       81.08       44.78     44.28 o 
   8  22   0      242.96      261.50     57.24 o 
 -10  23   0     1595.02     1178.97    196.14 o 
  -9  23   0     2104.00     1957.65    229.40 o 
  -8  23   0       16.80      -40.41     87.13 o 
  -7  23   0     1703.62     1565.37    189.83 o 
  -6  23   0     2068.21     1863.37    195.30 o 
  -5  23   0     6706.94     6530.65    203.89 o 
  -4  23   0     1665.73     1596.90     90.34 o 
  -3  23   0      427.04      429.48     61.80 o 
  -2  23   0     7219.28     7673.41    170.92 o 
  -1  23   0     9131.41     9665.06    220.38 o 
   0  23   0     7302.42     7844.85    213.75 o 
   1  23   0       12.80      221.25     41.73 o 
   2  23   0      798.27      683.20     62.98 o 
   3  23   0     8679.85     8539.09    219.50 o 
   4  23   0     1231.96     1257.00     99.97 o 
   5  23   0       32.21       63.03     60.24 o 
   6  23   0     1346.61     1107.55     98.11 o 
   7  23   0     1747.33     1663.91    124.52 o 
 -10  24   0       35.69      -40.41    111.54 o 
  -9  24   0     1190.01      891.91    173.42 o 
  -8  24   0     1493.99     1464.77    202.46 o 
  -7  24   0     1570.12     1230.32    180.99 o 
  -6  24   0      157.47      104.24     62.72 o 
  -5  24   0     1006.08     1004.32     88.90 o 
  -4  24   0     6423.37     6811.24    181.93 o 
  -3  24   0     4854.30     5047.85    213.83 o 
  -2  24   0       65.18      171.12     48.93 o 
  -1  24   0      261.41      304.62     47.79 o 
   0  24   0     6704.52     7100.55    184.68 o 
   1  24   0     5247.06     5579.57    161.14 o 
   2  24   0      402.09      353.79     53.97 o 
   3  24   0      692.18      671.59     66.69 o 
   4  24   0     2444.52     2323.78    111.92 o 
   5  24   0     3590.64     3494.89    186.69 o 
   6  24   0     1613.32     1506.61    138.79 o 
   7  24   0       55.87       58.13     70.49 o 
  -9  25   0      954.73      785.00    174.26 o 
  -8  25   0      290.49      164.16    114.91 o 
  -7  25   0      799.07      710.38    106.24 o 
  -6  25   0     5257.20     5412.96    231.37 o 
  -5  25   0     3028.18     2698.38    133.83 o 
  -4  25   0      107.98      104.76     61.59 o 
  -3  25   0     2624.25     2529.28    130.24 o 
  -2  25   0     5375.74     5722.07    192.50 o 
  -1  25   0     5699.19     6124.27    172.73 o 
   0  25   0      236.43      362.61     53.58 o 
   1  25   0     1452.35     1363.76     86.20 o 
   2  25   0     1410.35     1388.58    104.31 o 
   3  25   0     4724.72     5086.57    161.73 o 
   4  25   0      167.84      118.28     46.50 o 
   5  25   0      161.95      191.39     60.09 o 
   6  25   0     2757.71     2342.14    311.05 o 
  -8  26   0     3479.92     3246.48    274.01 o 
  -7  26   0      681.77      742.06    110.70 o 
  -6  26   0      273.41      193.65    126.06 o 
  -5  26   0     2118.15     1814.49    117.87 o 
  -4  26   0    14013.09    14615.15    450.44 o 
  -3  26   0     1952.77     2093.44    231.50 o 
  -2  26   0      186.23      227.62     61.39 o 
  -1  26   0     4329.24     4540.01    172.89 o 
   0  26   0     4849.01     4719.31    152.61 o 
   1  26   0     2651.41     2585.82    161.85 o 
   2  26   0      368.92      270.42     52.97 o 
   3  26   0       68.57       29.35     42.23 o 
   4  26   0     1829.67     1620.63    101.02 o 
   5  26   0     1733.23     1695.81    119.34 o 
   6  26   0     1167.33     1199.96    107.57 o 
  -8  27   0      392.89      266.02    124.59 o 
  -7  27   0     2773.27     2671.54    176.63 o 
  -6  27   0     4779.15     4919.11    228.64 o 
  -5  27   0       55.09       48.45     66.81 o 
  -4  27   0      573.03      528.18    182.89 o 
  -3  27   0     1956.19     1895.56    157.90 o 
  -2  27   0     5848.40     6119.10    211.78 o 
  -1  27   0     2040.13     2282.92    195.42 o 
   0  27   0        1.26       59.45     43.78 o 
   1  27   0     2311.86     2106.29    110.03 o 
   2  27   0     3859.38     4010.92    146.04 o 
   3  27   0     2420.35     2331.60    118.06 o 
   4  27   0      301.11      316.54     60.62 o 
   5  27   0      136.19       77.19     73.58 o 
  -7  28   0     1003.97      891.91    175.52 o 
  -6  28   0      228.15       43.35     98.91 o 
  -5  28   0     3330.21     3214.40    320.10 o 
  -4  28   0     3118.15     3308.81    197.65 o 
  -3  28   0      686.20      789.71     94.47 o 
  -2  28   0      113.67      225.12     64.57 o 
  -1  28   0     1315.02     1305.97    108.36 o 
   0  28   0     2111.13     2332.02    136.15 o 
   1  28   0     1194.49     1293.97     93.68 o 
   2  28   0       28.46      -18.76     48.67 o 
   3  28   0      817.64      671.55     77.82 o 
   4  28   0     1668.30     1536.19    117.56 o 
  -6  29   0     3593.43     3958.24    304.74 o 
  -5  29   0       27.42       31.99    100.18 o 
  -4  29   0      286.03      241.60     87.80 o 
  -3  29   0     1921.94     1864.72    160.20 o 
  -2  29   0     3358.54     3610.87    169.19 o 
  -1  29   0     1345.92     1740.12    125.88 o 
   0  29   0       30.10       66.42     59.94 o 
   1  29   0     3249.80     3443.24    164.64 o 
   2  29   0     2570.61     2574.59    128.22 o 
   3  29   0      828.34      633.53     78.45 o 
  -5  30   0     2237.59     2219.04    241.60 o 
  -4  30   0      726.32      772.77    125.42 o 
  -3  30   0      169.59      119.09     77.91 o 
  -2  30   0      153.88      134.55     65.69 o 
  -1  30   0     1401.90     1318.31    122.23 o 
   0  30   0     3609.13     3797.58    175.43 o 
   1  30   0      551.28      490.35     86.71 o 
   1 -31   1       39.50       -2.79     59.12 o 
   2 -31   1      293.34      240.87    137.85 o 
   3 -31   1      248.77      109.65     81.82 o 
  -2 -30   1        9.08       10.90     48.93 o 
  -1 -30   1      311.22      373.80     80.04 o 
   0 -30   1      127.44       94.41     62.68 o 
   1 -30   1      345.10      387.74     81.61 o 
   2 -30   1       44.25       26.98     59.35 o 
   3 -30   1      183.06      158.74     83.65 o 
   4 -30   1      256.90      201.85    113.22 o 
   5 -30   1       59.22       93.86    104.81 o 
  -3 -29   1     1048.54     1040.88     91.27 o 
  -2 -29   1     1399.61     1441.58    109.96 o 
  -1 -29   1      211.33      202.02     54.13 o 
   0 -29   1        3.92       48.26     55.47 o 
   1 -29   1      412.86      495.64     82.63 o 
   2 -29   1      487.38      434.69     80.77 o 
   3 -29   1      278.37      288.98     90.18 o 
   4 -29   1      111.94       74.61     78.71 o 
   5 -29   1        6.73       69.03     98.49 o 
   6 -29   1        8.32       55.56    105.65 o 
  -4 -28   1      591.66      501.39     72.82 o 
  -3 -28   1      368.26      355.65     70.05 o 
  -2 -28   1       20.88        9.05     43.79 o 
  -1 -28   1      638.09      789.01     78.41 o 
   0 -28   1     1168.93     1113.29     88.61 o 
   1 -28   1      296.88      286.95     77.41 o 
   2 -28   1       12.06        6.46     50.67 o 
   3 -28   1      297.84      347.59     90.79 o 
   4 -28   1      118.91      223.75     83.14 o 
   5 -28   1      101.14       59.35     97.23 o 
   6 -28   1        0.35       24.74     68.84 o 
   7 -28   1       56.85       95.77     81.10 o 
  -5 -27   1      228.99      212.10     92.57 o 
  -4 -27   1       73.64      125.80     51.77 o 
  -3 -27   1      779.99      730.82    109.20 o 
  -2 -27   1      411.45      445.75     62.17 o 
  -1 -27   1      269.55      285.26     55.65 o 
   0 -27   1      135.37      197.82     51.33 o 
   1 -27   1      389.26      314.47     66.35 o 
   2 -27   1      748.91      804.94     89.54 o 
   3 -27   1      296.44      228.89     62.51 o 
   4 -27   1       38.21      126.37     70.28 o 
   5 -27   1      172.91      154.05    102.70 o 
   6 -27   1      143.60      181.05     80.06 o 
   7 -27   1       32.91       58.78     72.33 o 
   8 -27   1      149.43       -8.84    110.70 o 
  -6 -26   1      391.86      396.88    120.13 o 
  -5 -26   1     1555.32     1688.48    122.97 o 
  -4 -26   1      568.11      570.08    145.50 o 
  -3 -26   1        1.91        0.47     39.59 o 
  -2 -26   1      198.53      219.67     51.07 o 
  -1 -26   1     2547.67     2876.46    119.15 o 
   0 -26   1     1731.80     1670.86     94.22 o 
   1 -26   1      674.36      704.41     72.48 o 
   2 -26   1       38.93       42.98     45.87 o 
   3 -26   1      997.92      878.83     88.36 o 
   4 -26   1       70.48      143.26     67.17 o 
   5 -26   1      276.23      221.10     64.31 o 
   6 -26   1       59.83       36.71     65.08 o 
   7 -26   1       72.23       13.64     65.88 o 
   8 -26   1       10.16       15.86     71.43 o 
   9 -26   1       86.86       19.78    110.70 o 
  -6 -25   1      998.35      821.30    139.95 o 
  -5 -25   1       21.12       36.54     61.45 o 
  -4 -25   1      677.06      562.17     83.72 o 
  -3 -25   1      223.05      194.62     51.15 o 
  -2 -25   1      331.44      310.54     53.99 o 
  -1 -25   1       55.21      133.42     41.21 o 
   0 -25   1       57.40      122.48     55.04 o 
   1 -25   1      268.97      202.29     45.90 o 
   2 -25   1      387.01      299.34     50.41 o 
   3 -25   1        1.05        4.16     42.94 o 
   4 -25   1       39.22       26.83     53.12 o 
   5 -25   1        1.53       35.46     48.62 o 
   6 -25   1       75.90       89.74     68.13 o 
   7 -25   1       16.78       54.80     65.91 o 
   8 -25   1      510.01      521.51    143.95 o 
   9 -25   1      276.08       74.92    116.59 o 
  -7 -24   1       16.16      104.19     73.01 o 
  -6 -24   1     1360.57     1323.18    131.79 o 
  -5 -24   1     1133.01      970.68    114.69 o 
  -4 -24   1      586.40      548.64    112.26 o 
  -3 -24   1       14.31       21.20     37.07 o 
  -2 -24   1      803.48      888.19     72.35 o 
  -1 -24   1     2005.25     2162.39    100.86 o 
   0 -24   1      699.81      713.92    102.07 o 
   1 -24   1      132.05       76.22     35.84 o 
   2 -24   1      104.76       88.14     36.24 o 
   3 -24   1      393.59      433.62     86.03 o 
   4 -24   1        2.07       -8.44     38.91 o 
   5 -24   1        7.03       -4.13     43.89 o 
   6 -24   1       17.82      -33.79     52.19 o 
   7 -24   1      121.09       50.51     95.55 o 
   8 -24   1       13.64      -22.31     92.18 o 
   9 -24   1      181.76      195.30    122.06 o 
  10 -24   1       20.18       15.57    113.65 o 
  -8 -23   1     1549.68     1810.77    104.57 o 
  -7 -23   1     1468.55     1556.90     95.55 o 
  -6 -23   1      142.09      126.93     56.28 o 
  -5 -23   1      194.67      214.58     70.17 o 
  -4 -23   1     1406.28     1323.05    102.22 o 
  -3 -23   1      882.51      912.57     84.70 o 
  -2 -23   1      338.68      247.12     49.47 o 
  -1 -23   1      172.12      109.59     37.81 o 
   0 -23   1     1107.53     1198.00     79.83 o 
   1 -23   1      405.34      430.26     50.02 o 
   2 -23   1     1025.27      953.85     61.96 o 
   3 -23   1       55.47       20.42     29.80 o 
   4 -23   1        3.29      -11.88     37.60 o 
   5 -23   1       50.84       49.49     42.70 o 
   6 -23   1        5.36       15.99     75.34 o 
   7 -23   1      102.67      -20.62     84.60 o 
   8 -23   1      114.33       37.88     95.97 o 
   9 -23   1      126.61       13.89     94.28 o 
  10 -23   1      731.11      961.36    188.57 o 
  -8 -22   1       36.81       44.65     44.64 o 
  -7 -22   1      140.56      147.31     49.39 o 
  -6 -22   1      863.91      915.91     97.51 o 
  -5 -22   1      489.78      380.69     77.35 o 
  -4 -22   1        4.27        7.05     39.50 o 
  -3 -22   1      167.13      103.20     44.29 o 
  -2 -22   1     1625.38     1551.83     82.86 o 
  -1 -22   1      982.44      931.12     66.30 o 
   0 -22   1       16.89       28.70     27.65 o 
   1 -22   1        0.15       44.16     27.07 o 
   2 -22   1       59.61       84.19     28.42 o 
   3 -22   1      105.99       87.12     27.68 o 
   4 -22   1        4.50      -11.09     30.24 o 
   5 -22   1      209.12      193.53     67.56 o 
   6 -22   1        9.60      -53.46     66.08 o 
   7 -22   1       12.47      -27.78     75.34 o 
   8 -22   1        9.19      -29.88     85.02 o 
   9 -22   1       29.16        3.37     96.81 o 
  10 -22   1       70.25      -48.40     96.39 o 
  11 -22   1      172.59      153.21    121.64 o 
  -9 -21   1     1313.93     1225.23     88.44 o 
  -8 -21   1     1397.81     1456.74    102.73 o 
  -7 -21   1      722.34      684.44     67.38 o 
  -6 -21   1       75.27       72.86     39.16 o 
  -5 -21   1      964.93      889.76    100.53 o 
  -4 -21   1     2274.44     2512.94    123.10 o 
  -3 -21   1      716.63      771.57     73.99 o 
  -2 -21   1      123.04       95.03     39.68 o 
  -1 -21   1     1302.72     1205.05     86.69 o 
   0 -21   1      993.48      991.81     63.59 o 
   1 -21   1     1486.31     1646.81     85.55 o 
   2 -21   1      287.79      258.64     36.39 o 
   3 -21   1       76.45       64.42     25.03 o 
   4 -21   1        9.38        3.47     22.81 o 
   5 -21   1      287.05      102.47     97.23 o 
   6 -21   1      221.62      277.80     94.70 o 
   7 -21   1        4.69       74.50     87.13 o 
   8 -21   1        0.52       22.73     75.34 o 
   9 -21   1        2.21      101.86    101.02 o 
  10 -21   1        8.24       -5.89     97.23 o 
  11 -21   1        1.00      -68.61    102.28 o 
  -9 -20   1      361.83      277.18     57.37 o 
  -8 -20   1       84.62      134.05     44.41 o 
  -7 -20   1      418.42      369.58     48.83 o 
  -6 -20   1     3591.69     3525.62    110.22 o 
  -5 -20   1      793.98      640.41     53.29 o 
  -4 -20   1      337.47      268.56     38.87 o 
  -3 -20   1     1551.82     1578.07    112.52 o 
  -2 -20   1     2965.04     3063.12    123.18 o 
  -1 -20   1       77.71       80.23     29.01 o 
   0 -20   1       63.05      105.86     25.89 o 
   1 -20   1        5.05       18.58     22.24 o 
   2 -20   1      192.28      210.44     32.62 o 
   3 -20   1       10.38       18.36     21.92 o 
   4 -20   1      344.53      185.94     48.69 o 
   5 -20   1        9.06       43.80     42.65 o 
   6 -20   1       88.69        7.58     66.08 o 
   7 -20   1      154.85       98.07     81.24 o 
   8 -20   1        1.77       60.61     84.18 o 
   9 -20   1       64.44       64.40     93.86 o 
  10 -20   1      249.52      163.31    107.75 o 
  11 -20   1      451.80      282.01    123.33 o 
  -9 -19   1      887.95      830.34    101.64 o 
  -8 -19   1     1353.89     1319.04     76.93 o 
  -7 -19   1     1544.25     1442.71    100.49 o 
  -6 -19   1       99.89      103.40     33.41 o 
  -5 -19   1      443.19      467.46     42.37 o 
  -4 -19   1     1689.51     1570.10     70.39 o 
  -3 -19   1     1200.27     1350.62     86.43 o 
  -2 -19   1       16.07       54.16     29.97 o 
  -1 -19   1      395.14      331.79     45.75 o 
   0 -19   1      464.81      452.08     39.36 o 
   1 -19   1      179.79      162.55     28.27 o 
   2 -19   1        2.21       25.04     19.32 o 
   3 -19   1       36.06       33.20     21.39 o 
   4 -19   1        4.50       -3.77     21.03 o 
   5 -19   1      438.84      510.16     58.02 o 
   6 -19   1      264.67      214.66     89.23 o 
   7 -19   1      254.61      161.63     85.87 o 
   8 -19   1        1.56      -80.39     65.66 o 
   9 -19   1      260.98      125.85     92.60 o 
  10 -19   1       17.25        4.63     95.97 o 
  11 -19   1      186.15      164.58    115.33 o 
  12 -19   1       85.81      -28.20    104.39 o 
 -10 -18   1     1582.60     1696.84    132.10 o 
  -9 -18   1      442.69      467.81     60.36 o 
  -8 -18   1       10.23        0.08     30.97 o 
  -7 -18   1     1437.26     1349.06     72.03 o 
  -6 -18   1     2133.44     1952.29     99.56 o 
  -5 -18   1      129.96      110.78     27.88 o 
  -4 -18   1      772.55      752.99     46.73 o 
  -3 -18   1     1462.56     1451.57     63.21 o 
  -2 -18   1     4719.00     4825.15    150.18 o 
  -1 -18   1      541.32      527.05     44.99 o 
   0 -18   1       61.09       59.92     21.56 o 
   1 -18   1      327.25      301.73     32.27 o 
   2 -18   1     2631.45     2716.60     72.00 o 
   3 -18   1       30.43       18.51     21.16 o 
   4 -18   1       35.97       10.00     19.89 o 
   5 -18   1      214.56      246.48     38.27 o 
   6 -18   1      258.32      235.20     65.65 o 
   7 -18   1       39.09      -29.04     62.29 o 
   8 -18   1       24.20      -52.19     66.08 o 
   9 -18   1       86.30      -23.15     74.50 o 
  10 -18   1      280.93      145.21    101.44 o 
  11 -18   1       59.90       57.24    105.23 o 
  12 -18   1      266.64      100.18    115.75 o 
 -10 -17   1      422.41      354.26     65.01 o 
  -9 -17   1     1058.58     1045.24     70.37 o 
  -8 -17   1     2226.57     2328.30     92.44 o 
  -7 -17   1      361.72      342.40     48.97 o 
  -6 -17   1      108.09       30.45     27.57 o 
  -5 -17   1     1534.48     1456.08     61.11 o 
  -4 -17   1      898.72     1043.01     50.95 o 
  -3 -17   1     3587.18     3530.64     86.20 o 
  -2 -17   1      469.98      600.72     49.72 o 
  -1 -17   1      389.71      430.23     39.87 o 
   0 -17   1     1140.08     1260.45     53.14 o 
   1 -17   1      905.18      936.79     42.07 o 
   2 -17   1       88.20       81.17     23.99 o 
   3 -17   1        5.24       17.96     19.25 o 
   4 -17   1       24.41       27.40     20.16 o 
   5 -17   1      366.00      247.23     37.37 o 
   6 -17   1       17.07       51.30     29.42 o 
   7 -17   1      156.65      281.17     91.76 o 
   8 -17   1      438.72      442.80    113.22 o 
   9 -17   1      174.25      167.52     90.07 o 
  10 -17   1       76.37       88.39     91.76 o 
  11 -17   1        7.21       10.10     92.60 o 
  12 -17   1       84.23       10.94     98.07 o 
 -11 -16   1     1983.66     2165.94    108.84 o 
 -10 -16   1     1414.02     1610.45     94.65 o 
  -9 -16   1      232.11      174.75     40.60 o 
  -8 -16   1       62.53        6.20     28.02 o 
  -7 -16   1      680.35      683.55     52.38 o 
  -6 -16   1      303.40      290.94     37.01 o 
  -5 -16   1      448.77      349.71     34.95 o 
  -4 -16   1      173.01      118.10     25.63 o 
  -3 -16   1     2821.59     2830.67    101.15 o 
  -2 -16   1     5438.60     5412.68    114.92 o 
  -1 -16   1     3501.06     3588.39    177.46 o 
   0 -16   1     1455.44     1524.25     61.63 o 
   1 -16   1     1325.08     1410.53     85.55 o 
   2 -16   1      149.77      163.45     23.35 o 
   3 -16   1      347.01      315.49     30.33 o 
   4 -16   1      129.06      101.50     23.15 o 
   5 -16   1      371.60      305.96     37.36 o 
   6 -16   1      969.37      958.47     60.81 o 
   7 -16   1      583.33      513.27    117.22 o 
   8 -16   1      590.48      724.81    132.17 o 
   9 -16   1       16.22       54.72     75.76 o 
  10 -16   1      818.66      795.10    157.42 o 
  11 -16   1      433.89      392.29    130.90 o 
  12 -16   1      186.62      187.31    111.54 o 
 -11 -15   1       17.53       15.71     38.97 o 
 -10 -15   1      559.22      575.31     56.98 o 
  -9 -15   1      868.97      925.92     63.81 o 
  -8 -15   1      543.79      530.65     49.69 o 
  -7 -15   1        6.13       18.09     25.53 o 
  -6 -15   1     1179.97     1080.28     57.57 o 
  -5 -15   1     1640.17     1581.18     64.34 o 
  -4 -15   1     2034.83     1905.29     73.04 o 
  -3 -15   1       23.13       16.47     17.20 o 
  -2 -15   1      321.62      259.64     23.42 o 
  -1 -15   1      707.37      778.72     36.89 o 
   0 -15   1      917.87      939.16     92.95 o 
   1 -15   1       35.85       38.92     15.04 o 
   2 -15   1      985.72     1016.58     43.88 o 
   3 -15   1       26.58       54.94     18.91 o 
   4 -15   1        2.31       21.75     18.05 o 
   5 -15   1        1.67       16.52     19.14 o 
   6 -15   1      837.12      845.11     63.02 o 
   7 -15   1      411.82      372.48     56.25 o 
   8 -15   1      141.23      183.10     84.60 o 
   9 -15   1      597.56      530.35    122.48 o 
  10 -15   1       15.71       25.68     83.34 o 
  11 -15   1       11.70        2.95     92.60 o 
  12 -15   1      257.01      311.05    127.11 o 
 -11 -14   1     2304.87     2397.55    109.56 o 
 -10 -14   1      684.35      690.48     59.20 o 
  -9 -14   1       95.47       40.71     31.78 o 
  -8 -14   1      288.31      251.40     55.25 o 
  -7 -14   1      778.22      783.20     86.65 o 
  -6 -14   1      144.15      106.62     29.03 o 
  -5 -14   1       64.65       29.01     21.55 o 
  -4 -14   1      298.44      250.65     33.85 o 
  -3 -14   1     2562.24     2388.17     63.47 o 
  -2 -14   1     2358.92     2624.15     59.07 o 
  -1 -14   1     2385.91     2286.92     56.84 o 
   0 -14   1      121.78      107.81     21.35 o 
   1 -14   1       27.97       20.31     14.20 o 
   2 -14   1       10.33       12.81     14.53 o 
   3 -14   1      357.48      277.94     28.07 o 
   4 -14   1      185.10      174.95     25.60 o 
   5 -14   1       37.78       15.75     18.47 o 
   6 -14   1     2527.39     2327.81     85.35 o 
   7 -14   1      480.74      454.71     55.23 o 
   8 -14   1      549.15      478.95     78.54 o 
   9 -14   1      193.76      284.11     97.23 o 
  10 -14   1     1449.69     1673.96    192.78 o 
  11 -14   1      531.78      465.53    132.17 o 
  12 -14   1      505.36      742.91    160.79 o 
  13 -14   1       61.64       83.77     97.65 o 
 -11 -13   1        8.35      -24.95     34.91 o 
 -10 -13   1      677.87      704.99     58.56 o 
  -9 -13   1     1431.88     1601.61     91.30 o 
  -8 -13   1     1108.62     1028.34     59.84 o 
  -7 -13   1      611.10      481.68     43.27 o 
  -6 -13   1      785.66      734.62     47.01 o 
  -5 -13   1     4057.35     3926.23    113.18 o 
  -4 -13   1      393.25      415.49     38.24 o 
  -3 -13   1        4.73      -13.28     12.27 o 
  -2 -13   1     1013.80     1040.84     36.08 o 
  -1 -13   1      201.46      124.46     17.79 o 
   0 -13   1      211.29      242.75     35.78 o 
   1 -13   1       26.78       22.00     16.13 o 
   2 -13   1     1044.95     1078.73     45.67 o 
   3 -13   1      393.96      377.69     32.69 o 
   4 -13   1       70.11       77.36     21.07 o 
   5 -13   1        1.83       15.45     17.98 o 
   6 -13   1      509.72      540.27     46.14 o 
   7 -13   1        2.89      -16.45     26.67 o 
   8 -13   1     1591.41     1481.83    129.03 o 
   9 -13   1      299.59      154.47     79.97 o 
  10 -13   1       96.04       49.67     82.50 o 
  11 -13   1      150.50       63.98     88.39 o 
  12 -13   1      160.48      191.94    110.28 o 
  13 -13   1      849.52      818.77     78.40 o 
 -12 -12   1     1413.41     1356.07     97.00 o 
 -11 -12   1     1331.10     1507.83     78.67 o 
 -10 -12   1      322.09      329.42     44.75 o 
  -9 -12   1       24.96       19.57     27.23 o 
  -8 -12   1      922.58      912.89     55.83 o 
  -7 -12   1      775.66      754.71     55.26 o 
  -6 -12   1      665.71      633.63     43.19 o 
  -5 -12   1     1216.22     1089.44     49.95 o 
  -4 -12   1       94.95       85.12     18.35 o 
  -3 -12   1     3549.61     3739.95     71.02 o 
  -2 -12   1        8.90       10.83     11.08 o 
  -1 -12   1      688.55      632.62     28.78 o 
   0 -12   1      728.82      743.00     38.00 o 
   1 -12   1     3631.89     3686.80     86.58 o 
   2 -12   1      242.65      207.27     23.22 o 
   3 -12   1      144.54      132.48     30.65 o 
   4 -12   1        0.07      -11.95     14.14 o 
   5 -12   1       66.70       98.28     22.15 o 
   6 -12   1      557.84      525.52     45.08 o 
   7 -12   1       11.13        1.13     27.95 o 
   8 -12   1      109.09       68.01     38.53 o 
   9 -12   1      413.45      340.29    107.12 o 
  10 -12   1      430.08      423.44    109.02 o 
  11 -12   1      466.80      484.05    123.33 o 
  12 -12   1       79.30      167.10    104.39 o 
  13 -12   1      212.06      186.07     80.60 o 
 -12 -11   1       65.26       39.09     41.63 o 
 -11 -11   1       55.46       76.86     35.86 o 
 -10 -11   1     2004.84     2105.86    148.96 o 
  -9 -11   1     2399.96     2331.39    102.62 o 
  -8 -11   1     1550.87     1491.04     65.12 o 
  -7 -11   1      372.29      374.15     36.93 o 
  -6 -11   1     3451.04     3233.38     86.88 o 
  -5 -11   1      836.12      932.64     49.49 o 
  -4 -11   1     4923.72     5126.28     98.32 o 
  -3 -11   1        1.13        1.18     10.43 o 
  -2 -11   1       83.71       55.25     13.34 o 
  -1 -11   1      695.72      705.17     32.27 o 
   0 -11   1     2477.03     2460.23     65.68 o 
   1 -11   1       18.81       39.36     16.84 o 
   2 -11   1      458.04      388.32     31.44 o 
   3 -11   1       33.30        4.04     13.66 o 
   4 -11   1       22.98        5.05     14.50 o 
   5 -11   1      203.81      216.47     34.15 o 
   6 -11   1      294.29      229.44     33.14 o 
   7 -11   1      325.19      310.23     45.58 o 
   8 -11   1     1317.15     1331.92     85.88 o 
   9 -11   1      124.83       84.89     29.87 o 
  10 -11   1      130.04       69.45     79.13 o 
  11 -11   1      434.06      497.10    124.59 o 
  12 -11   1      466.36      531.61    133.43 o 
  13 -11   1      747.22     1017.89    139.74 o 
 -12 -10   1     2014.39     2153.84    112.53 o 
 -11 -10   1     1301.94     1358.92     73.18 o 
 -10 -10   1        7.81      -10.69     26.47 o 
  -9 -10   1      124.32      152.48     32.42 o 
  -8 -10   1     1066.27     1148.76     57.57 o 
  -7 -10   1     2145.45     2040.74     69.84 o 
  -6 -10   1      192.16      242.38     28.13 o 
  -5 -10   1        5.72        8.15     16.54 o 
  -4 -10   1     2397.64     2497.04     54.30 o 
  -3 -10   1      915.91      834.39     36.17 o 
  -2 -10   1      246.46      321.02     25.91 o 
  -1 -10   1      187.10      191.69     27.67 o 
   0 -10   1     2377.98     2368.25     89.44 o 
   1 -10   1       43.52       26.10     30.73 o 
   2 -10   1      101.74       53.46     32.41 o 
   3 -10   1     1534.08     1615.90    167.31 o 
   4 -10   1     1576.57     1610.44     67.13 o 
   5 -10   1        1.72        5.96     15.17 o 
   6 -10   1      528.40      514.82     41.16 o 
   7 -10   1       11.02        5.61     18.73 o 
   8 -10   1      330.73      199.85     46.96 o 
   9 -10   1     1410.25     1544.89     93.43 o 
  10 -10   1      440.37      495.09     79.75 o 
  11 -10   1      647.86      693.66    136.80 o 
  12 -10   1        0.18     -106.91     71.98 o 
  13 -10   1      328.16      403.65     64.40 o 
 -12  -9   1       29.59       51.60     39.90 o 
 -11  -9   1      408.80      561.73     52.38 o 
 -10  -9   1     1410.11     1559.88    110.57 o 
  -9  -9   1     1226.87     1275.67     56.08 o 
  -8  -9   1        4.18       12.94     19.29 o 
  -7  -9   1     1971.23     1868.00     58.60 o 
  -6  -9   1     2232.24     2290.19     61.63 o 
  -5  -9   1     1765.18     1846.20     68.13 o 
  -4  -9   1     2789.37     2929.65     55.58 o 
  -3  -9   1        8.22        5.51      9.69 o 
  -2  -9   1      157.36      123.60     14.36 o 
  -1  -9   1      327.11      276.63     40.46 o 
   0  -9   1      696.06      729.09     44.20 o 
   1  -9   1       35.15       -3.79     26.52 o 
   2  -9   1       83.22       34.51     30.73 o 
   3  -9   1      750.47      831.30     87.55 o 
   4  -9   1       42.77       36.16     19.32 o 
   5  -9   1     1887.45     1906.47    138.16 o 
   6  -9   1       65.25       66.35     19.62 o 
   7  -9   1       11.60        4.28     20.02 o 
   8  -9   1      452.37      440.95     45.41 o 
   9  -9   1        9.22       18.53     27.44 o 
  10  -9   1       69.67       65.71     34.45 o 
  11  -9   1      238.57      141.43     89.23 o 
  12  -9   1      504.66      645.19     59.12 o 
  13  -9   1      978.88      863.71     80.39 o 
 -12  -8   1     2041.93     2181.15    110.54 o 
 -11  -8   1     2147.89     2371.75     89.36 o 
 -10  -8   1        1.83       -8.45     23.55 o 
  -9  -8   1     1006.51     1105.85     59.42 o 
  -8  -8   1     3989.16     3669.37     86.60 o 
  -7  -8   1     2059.54     2000.37     60.20 o 
  -6  -8   1     2280.57     2224.39     68.09 o 
  -5  -8   1      617.48      673.89     28.08 o 
  -4  -8   1     6894.89     6788.46    101.46 o 
  -3  -8   1     6592.38     6683.15     91.74 o 
  -2  -8   1      988.64     1053.37     41.88 o 
  -1  -8   1       51.91      109.22     17.79 o 
   0  -8   1      398.15      439.42     33.18 o 
   1  -8   1       41.61       37.46     26.52 o 
   2  -8   1       76.96       96.39     33.67 o 
   3  -8   1       47.98      110.70     39.99 o 
   4  -8   1       33.80        3.46     20.18 o 
   5  -8   1      436.81      379.02     31.68 o 
   6  -8   1     1131.47     1130.22     47.71 o 
   7  -8   1      517.75      542.10     44.52 o 
   8  -8   1     1660.03     1720.74     75.53 o 
   9  -8   1     3014.50     3077.08    116.95 o 
  10  -8   1      701.93      735.34     82.34 o 
  11  -8   1      884.55      858.53    171.10 o 
  12  -8   1       78.25       93.44     38.30 o 
  13  -8   1      946.75      927.69     79.55 o 
 -13  -7   1      479.82      402.31     83.85 o 
 -12  -7   1        8.26       39.97     46.62 o 
 -11  -7   1      443.04      427.13     44.95 o 
 -10  -7   1     1702.07     1980.24     68.59 o 
  -9  -7   1      884.47      846.13     47.84 o 
  -8  -7   1      629.05      595.02     37.17 o 
  -7  -7   1     1771.02     1829.79     55.68 o 
  -6  -7   1     5143.95     5369.36     99.85 o 
  -5  -7   1     3320.20     3383.67     63.72 o 
  -4  -7   1     2454.13     2383.23     48.35 o 
  -3  -7   1       93.72      119.99     17.33 o 
  -2  -7   1     1433.31     1390.22     42.07 o 
  -1  -7   1       25.50       10.41     15.85 o 
   0  -7   1        1.04       -5.15     10.26 o 
   1  -7   1     1059.25     1085.53     72.82 o 
   2  -7   1      758.25      967.67     75.34 o 
   3  -7   1        4.94      -17.26     23.57 o 
   4  -7   1        0.80       16.48     19.15 o 
   5  -7   1      797.32      828.00     50.43 o 
   6  -7   1       90.33       93.76     21.99 o 
   7  -7   1      651.85      698.00     49.15 o 
   8  -7   1     1019.66     1000.70     67.95 o 
   9  -7   1        2.53       -8.23     25.50 o 
  10  -7   1      309.45      360.73     55.89 o 
  11  -7   1     1146.22     1126.97     88.93 o 
  12  -7   1     1538.15     1591.88     93.02 o 
  13  -7   1      422.37      354.41     55.56 o 
 -13  -6   1      436.54      395.74     56.75 o 
 -12  -6   1     1555.46     1493.79     89.13 o 
 -11  -6   1      879.06      968.71    106.59 o 
 -10  -6   1        8.95      -16.05     20.38 o 
  -9  -6   1     1671.53     1628.06     87.56 o 
  -8  -6   1     1872.71     2014.71     60.86 o 
  -7  -6   1     2321.12     2542.47     90.42 o 
  -6  -6   1      501.75      548.32     29.63 o 
  -5  -6   1      136.70      131.04     18.62 o 
  -4  -6   1    11447.58    11424.54    150.15 o 
  -3  -6   1     1047.20      971.78     28.06 o 
  -2  -6   1     1888.01     2038.02     57.90 o 
  -1  -6   1      896.17      900.79     34.02 o 
   0  -6   1      228.81      236.69     18.71 o 
   1  -6   1        7.74        0.84     17.68 o 
   2  -6   1      736.50      887.70     67.77 o 
   3  -6   1     1217.08     1127.20     85.02 o 
   4  -6   1      913.31      835.51     80.81 o 
   5  -6   1      623.47      624.85     37.03 o 
   6  -6   1     1219.15     1210.45     72.74 o 
   7  -6   1      407.54      317.43     40.71 o 
   8  -6   1        7.23      -21.67     24.66 o 
   9  -6   1     2215.46     2230.22    140.13 o 
  10  -6   1      902.63      901.16     90.16 o 
  11  -6   1      397.61      312.50     38.14 o 
  12  -6   1     1240.86     1378.87     78.78 o 
 -13  -5   1       28.72       29.54     37.70 o 
 -12  -5   1      192.29      185.08     59.60 o 
 -11  -5   1     1812.67     1950.87     91.65 o 
 -10  -5   1      753.89      809.48     55.28 o 
  -9  -5   1     1003.33     1003.04     46.22 o 
  -8  -5   1     1646.48     1644.59     55.97 o 
  -7  -5   1     2375.10     2465.10     61.59 o 
  -6  -5   1     2356.49     2452.54     53.26 o 
  -5  -5   1     2826.46     2949.23     56.12 o 
  -4  -5   1        7.44       11.47      9.44 o 
  -3  -5   1        4.67        1.39      9.10 o 
  -2  -5   1     5457.46     5721.99    123.27 o 
  -1  -5   1       97.03       89.59     12.13 o 
   0  -5   1     1548.85     1569.17     62.90 o 
   1  -5   1        7.49        1.26     17.26 o 
   2  -5   1      455.19      433.54     47.98 o 
   3  -5   1      496.74      586.33     60.61 o 
   4  -5   1      390.20      367.88     55.14 o 
   5  -5   1     1122.19     1127.14     53.32 o 
   6  -5   1       78.23       80.79     24.14 o 
   7  -5   1      600.35      730.83     40.46 o 
   8  -5   1      484.95      403.45     58.58 o 
   9  -5   1       49.51        3.34     30.82 o 
  10  -5   1      542.16      593.63     78.25 o 
  11  -5   1     2079.09     2297.69     91.63 o 
  12  -5   1     1207.31     1239.46     74.15 o 
 -13  -4   1      996.54     1215.83    143.22 o 
 -12  -4   1      722.07      770.82     62.40 o 
 -11  -4   1       49.18       47.07     31.86 o 
 -10  -4   1      381.08      382.05     36.22 o 
  -9  -4   1     2481.08     2656.50     70.30 o 
  -8  -4   1     1432.24     1340.33     47.07 o 
  -7  -4   1       93.70       95.45     23.00 o 
  -6  -4   1      865.21      813.89     29.75 o 
  -5  -4   1      785.53      710.21     25.53 o 
  -4  -4   1       55.22       47.05     11.17 o 
  -3  -4   1      194.25      202.80     18.11 o 
  -2  -4   1     1370.35     1302.29     40.60 o 
  -1  -4   1     2637.27     2407.53     58.36 o 
   0  -4   1      303.75      364.18     20.81 o 
   1  -4   1       93.49       12.26     15.57 o 
   2  -4   1      481.36      341.78     40.41 o 
   3  -4   1      543.79      505.51     54.30 o 
   4  -4   1      165.97      255.91     47.98 o 
   5  -4   1      108.32       57.50     23.57 o 
   6  -4   1       94.54      137.97     26.36 o 
   7  -4   1      409.09      455.23     33.11 o 
   8  -4   1     1846.03     1841.34     72.88 o 
   9  -4   1      137.63      129.50     45.70 o 
  10  -4   1     1469.16     1741.26     84.60 o 
  11  -4   1      212.31      195.47     34.68 o 
  12  -4   1     1117.51     1051.32     78.92 o 
 -13  -3   1       46.56      101.03     37.75 o 
 -12  -3   1      469.92      544.75     52.72 o 
 -11  -3   1     3139.34     3300.48    132.27 o 
 -10  -3   1     2102.29     2217.80     78.38 o 
  -9  -3   1      174.89      176.73     23.73 o 
  -8  -3   1      467.36      554.30     33.97 o 
  -7  -3   1     2476.89     2420.54     63.60 o 
  -6  -3   1     3214.80     3192.65     59.93 o 
  -5  -3   1     2286.07     2222.83     47.42 o 
  -4  -3   1     2889.62     2822.61    171.73 o 
  -3  -3   1     1956.61     1932.69     55.34 o 
  -2  -3   1     1588.30     1919.76     53.08 o 
  -1  -3   1     1093.43     1063.52     31.72 o 
   0  -3   1      184.06       81.27     14.94 o 
   1  -3   1      331.62      273.04     43.14 o 
   2  -3   1       47.36       46.51     13.99 o 
   3  -3   1       11.10        5.05     18.52 o 
   4  -3   1      209.06      233.61     44.20 o 
   5  -3   1       67.03       57.39     35.15 o 
   6  -3   1     1882.93     2018.39     74.79 o 
   7  -3   1     1725.94     1691.77     57.03 o 
   8  -3   1       15.88       36.11     20.16 o 
   9  -3   1       29.78       62.97     32.41 o 
  10  -3   1     1117.81     1289.28     57.05 o 
  11  -3   1     1558.93     1699.58     87.13 o 
  12  -3   1      601.32      573.81     52.20 o 
  13  -3   1        2.65      -40.79     43.35 o 
 -13  -2   1      811.33     1040.64     92.82 o 
 -12  -2   1     1030.62     1374.46     74.71 o 
 -11  -2   1       77.75       79.05     28.88 o 
 -10  -2   1     1031.33      997.47     49.13 o 
  -9  -2   1     3422.84     3765.81     95.98 o 
  -8  -2   1      582.84      609.83     31.48 o 
  -7  -2   1      487.05      484.70     24.96 o 
  -6  -2   1      521.94      586.44     31.99 o 
  -5  -2   1     1330.80     1279.37     49.27 o 
  -4  -2   1      787.98      735.99     78.08 o 
  -3  -2   1      313.26      237.03     19.53 o 
  -2  -2   1       39.67       56.70     20.66 o 
  -1  -2   1      487.66      476.48     17.95 o 
   0  -2   1        9.33      -16.84     12.21 o 
   1  -2   1       15.91       19.82      7.48 o 
   2  -2   1       35.81      -26.24     13.12 o 
   3  -2   1     1002.66      700.40     53.03 o 
   4  -2   1       44.34      -23.57     11.79 o 
   5  -2   1      521.50      624.64     49.53 o 
   6  -2   1       80.68       64.83     30.68 o 
   7  -2   1     3802.52     3710.57     83.48 o 
   8  -2   1     2706.74     2470.74     74.90 o 
   9  -2   1      732.27      746.45     96.18 o 
  10  -2   1     1045.16     1100.57     55.70 o 
  11  -2   1       12.83       -8.55     27.98 o 
  12  -2   1      685.22      837.39     61.74 o 
  13  -2   1     1179.55     1515.95    230.87 o 
 -13  -1   1       59.36       53.98     35.72 o 
 -12  -1   1      361.63      332.49     53.37 o 
 -11  -1   1     1611.81     1575.45    112.80 o 
 -10  -1   1     2665.66     2756.75    122.97 o 
  -9  -1   1       88.93       91.01     19.51 o 
  -8  -1   1      175.64      117.27     41.64 o 
  -7  -1   1     2511.93     2651.93     92.96 o 
  -6  -1   1      513.88      464.37     30.69 o 
  -5  -1   1     3023.75     2954.72     89.02 o 
  -4  -1   1     1951.39     1681.12     95.55 o 
  -3  -1   1      133.01      147.80     33.67 o 
  -2  -1   1     6840.25     6737.41    165.03 o 
  -1  -1   1       13.01       27.74      6.10 o 
   0  -1   1        7.90      -12.63      6.31 o 
   1  -1   1       74.95       45.63     16.21 o 
   3  -1   1     1249.87     1366.12     53.12 o 
   4  -1   1      321.08      455.43     50.51 o 
   5  -1   1      198.75      118.05     41.25 o 
   6  -1   1      731.13      772.87     41.83 o 
   7  -1   1     1408.05     1478.38     48.52 o 
   8  -1   1     1116.10     1272.58    165.49 o 
   9  -1   1       35.99       12.59     17.53 o 
  10  -1   1     1658.91     1667.12     70.59 o 
  11  -1   1      995.71     1028.45     60.51 o 
  12  -1   1      726.39      807.57    118.49 o 
  13  -1   1       30.88       35.88     36.84 o 
 -13   0   1     1698.29     2007.64     94.61 o 
 -12   0   1      484.59      512.93     64.25 o 
 -11   0   1      172.34      125.30     29.51 o 
 -10   0   1     1745.81     1922.35     97.44 o 
  -9   0   1     4621.02     4771.07    115.91 o 
  -8   0   1      571.42      519.52     39.24 o 
  -7   0   1       44.18       22.02     15.63 o 
  -6   0   1      187.62      145.91     23.01 o 
  -5   0   1     6746.63     7374.21    207.26 o 
  -4   0   1       51.59       38.72     24.83 o 
  -3   0   1     2618.73     2507.79    115.33 o 
  -2   0   1     1820.52     1844.27     59.38 o 
  -1   0   1      106.49       85.88      9.52 o 
   0   0   1       22.07       -0.67      0.70 o 
   1   0   1      125.10      118.59      8.48 o 
   2   0   1     1794.67     1946.11     61.24 o 
   3   0   1     1079.77      868.73     39.43 o 
   4   0   1      792.00     1021.29     52.48 o 
   5   0   1      186.52      154.69     21.23 o 
   6   0   1      324.01      353.01     31.83 o 
   7   0   1     1449.74     1420.75     43.92 o 
   8   0   1     3647.20     4141.34     81.18 o 
   9   0   1      714.61      663.65     39.78 o 
  10   0   1      595.67      683.36     48.81 o 
  11   0   1      130.33      158.47     34.44 o 
  12   0   1     1246.79     1187.06     94.53 o 
  13   0   1      653.15      752.12     65.22 o 
 -13   1   1      364.57      262.23    117.01 o 
 -12   1   1      426.70      374.15     77.24 o 
 -11   1   1     2148.62     2349.42    121.81 o 
 -10   1   1     1118.96     1110.22    101.24 o 
  -9   1   1      173.72      149.03     40.00 o 
  -8   1   1     1421.24     1406.14     53.96 o 
  -7   1   1     3308.35     3336.48     91.88 o 
  -6   1   1      754.81      647.71     44.38 o 
  -5   1   1     1722.72     1771.78     80.34 o 
  -4   1   1       95.12      133.43     34.51 o 
  -2   1   1      144.33      153.46     17.41 o 
  -1   1   1      122.40       65.69     14.73 o 
   2   1   1      485.83      415.94     18.25 o 
   3   1   1     1517.40     2032.79     54.76 o 
   4   1   1      576.97      628.36     67.14 o 
   5   1   1      929.15      898.73     47.47 o 
   6   1   1     2063.87     2096.42     43.66 o 
   7   1   1     1029.92     1007.56     38.10 o 
   8   1   1       38.82       48.24     16.55 o 
   9   1   1       24.31       54.10     20.51 o 
  10   1   1     3566.68     3741.78    118.88 o 
  11   1   1      884.86      934.20     64.24 o 
  12   1   1       20.65       34.31     30.09 o 
  13   1   1      221.80      206.42     46.80 o 
 -12   2   1     1638.20     1157.50    170.89 o 
 -11   2   1      141.43      154.05     84.60 o 
 -10   2   1     1861.43     1607.73    305.58 o 
  -9   2   1     1951.79     2059.59     97.18 o 
  -8   2   1     3436.81     3313.72     86.98 o 
  -7   2   1     1037.29     1141.52     53.97 o 
  -6   2   1      320.73      233.64     38.30 o 
  -5   2   1     3291.25     3524.54    122.62 o 
  -4   2   1      376.86      556.44     59.77 o 
  -3   2   1       19.40       42.09     21.47 o 
  -2   2   1      470.32      515.01     30.04 o 
  -1   2   1      195.43      143.39     16.07 o 
   0   2   1      120.67       72.11     16.42 o 
   1   2   1      581.45      534.09     15.71 o 
   2   2   1     1338.04     1577.67     40.56 o 
   3   2   1     2733.02     3065.85     96.22 o 
   4   2   1      382.34      374.56     22.76 o 
   5   2   1     3250.35     3197.93     59.88 o 
   6   2   1     1652.44     1603.58     42.34 o 
   7   2   1     2929.64     3059.31     84.55 o 
   8   2   1     2536.59     2782.83     66.46 o 
   9   2   1     1828.25     1939.56     92.47 o 
  10   2   1      144.94      129.14     77.96 o 
  11   2   1      928.71      870.08     60.03 o 
  12   2   1     1515.96     1765.93    107.99 o 
  13   2   1      513.66      515.91     54.54 o 
 -12   3   1     3567.16     4462.07    296.32 o 
 -11   3   1     1060.57     1040.07    150.27 o 
 -10   3   1      319.96      221.82     80.81 o 
  -9   3   1      176.01      134.03     27.28 o 
  -8   3   1     1573.07     1574.27     59.94 o 
  -7   3   1     3252.54     3042.18     77.96 o 
  -6   3   1      726.80      690.51     48.18 o 
  -5   3   1     2898.74     2655.95    149.42 o 
  -4   3   1     3186.31     3272.58    158.68 o 
  -3   3   1     1325.83     1668.07     96.39 o 
  -2   3   1     1070.96     1218.12     71.13 o 
  -1   3   1        1.75      -13.72      7.12 o 
   0   3   1       87.24       63.92      9.34 o 
   1   3   1      710.12      762.46     22.83 o 
   2   3   1       20.14       37.50      7.28 o 
   3   3   1     1564.69     1378.00     60.70 o 
   4   3   1       19.41       60.82     10.38 o 
   5   3   1     5650.06     5715.45     93.10 o 
   6   3   1     3444.21     3219.57    100.45 o 
   7   3   1      959.49      876.41     39.62 o 
   8   3   1      373.94      283.97     25.57 o 
   9   3   1      906.13      935.63     55.77 o 
  10   3   1     2274.27     2311.49     96.59 o 
  11   3   1      296.68      326.99     45.02 o 
  12   3   1       17.50      -22.32     31.93 o 
  13   3   1      532.18      638.53     62.78 o 
 -11   4   1      389.44      267.28     94.70 o 
 -10   4   1      520.03      355.02    307.48 o 
  -9   4   1      359.45      392.20     51.22 o 
  -8   4   1      101.77       79.98     24.36 o 
  -7   4   1      801.51      779.36     41.17 o 
  -6   4   1      119.46      142.11     23.68 o 
  -5   4   1     1343.04     1405.51     72.72 o 
  -4   4   1        4.11       29.04     26.10 o 
  -3   4   1     1641.54     1758.99    102.28 o 
  -2   4   1       11.30      -10.52     14.31 o 
  -1   4   1       17.65        8.51     10.67 o 
   0   4   1       93.98       76.87     22.52 o 
   1   4   1      208.61       64.29     11.99 o 
   2   4   1     2921.81     2943.25     65.92 o 
   3   4   1        8.26       14.85      8.87 o 
   4   4   1      188.14      227.13     14.53 o 
   5   4   1      178.59      152.46     14.46 o 
   6   4   1      384.76      420.82     23.52 o 
   7   4   1      919.00      974.66     40.44 o 
   8   4   1      239.80      207.02     27.16 o 
   9   4   1      405.97      414.34     35.65 o 
  10   4   1       31.59       14.69     26.08 o 
  11   4   1      513.85      410.38    148.82 o 
  12   4   1      999.69     1090.33    125.46 o 
  13   4   1      456.62      471.74    150.03 o 
 -11   5   1     1207.59     1410.05    164.58 o 
 -10   5   1       47.56       35.31     41.06 o 
  -9   5   1      711.88      695.79     63.31 o 
  -8   5   1     1178.53     1309.96     63.55 o 
  -7   5   1     1315.73     1395.50     53.05 o 
  -6   5   1     2079.12     2051.55     78.79 o 
  -5   5   1     1178.28     1320.02     72.53 o 
  -4   5   1     1213.26     1410.47    101.02 o 
  -3   5   1     1903.94     1742.57    105.65 o 
  -2   5   1      896.25      840.98     63.56 o 
  -1   5   1      585.63      600.64     51.77 o 
   0   5   1      855.32      897.47     37.50 o 
   1   5   1      693.71      710.97     26.70 o 
   2   5   1      184.28      173.90     13.49 o 
   3   5   1      270.11      337.10     17.38 o 
   4   5   1      664.17      659.72     22.04 o 
   5   5   1     2684.93     2799.20     54.23 o 
   6   5   1     1408.23     1305.75     42.45 o 
   7   5   1       91.30       72.71     18.54 o 
   8   5   1      898.83      905.91     48.63 o 
   9   5   1     1586.18     1613.70     62.98 o 
  10   5   1     1059.89     1058.37     66.44 o 
  11   5   1      264.06      308.93     48.32 o 
  12   5   1       52.19      -13.23     33.59 o 
  13   5   1     1189.90     1290.26    144.81 o 
 -11   6   1      379.41      386.40    103.96 o 
 -10   6   1     1787.45     1673.50    114.87 o 
  -9   6   1      131.91      135.33     37.69 o 
  -8   6   1        4.81        1.38     22.54 o 
  -7   6   1      129.18       95.92     37.26 o 
  -6   6   1     1615.48     1914.34     77.35 o 
  -5   6   1       28.48       40.81     24.95 o 
  -4   6   1     3385.89     2981.31    161.63 o 
  -3   6   1      397.89      226.45     47.14 o 
  -2   6   1       83.78       40.83     24.83 o 
  -1   6   1     1369.54     1341.02     79.55 o 
   0   6   1       27.34       37.21     12.79 o 
   1   6   1       34.48      -17.90      9.07 o 
   2   6   1      479.17      576.73     25.65 o 
   3   6   1      828.93      801.30     23.92 o 
   4   6   1      102.95       93.04     10.68 o 
   5   6   1       26.08       19.96     10.63 o 
   6   6   1      766.33      760.26     39.64 o 
   7   6   1      556.99      594.39     33.99 o 
   8   6   1      111.63      146.66     24.34 o 
   9   6   1      214.77      189.07     27.19 o 
  10   6   1     1348.39     1268.22     62.02 o 
  11   6   1     2184.65     2295.40    104.71 o 
  12   6   1     1484.02     1608.20     92.74 o 
  13   6   1      215.12      183.63     60.64 o 
 -12   7   1     1246.30     1439.09     78.71 o 
 -11   7   1      683.80      747.54    127.96 o 
 -10   7   1      378.33      490.23     63.54 o 
  -9   7   1       10.55      -10.77     23.90 o 
  -8   7   1     1198.46     1345.40     78.56 o 
  -7   7   1      243.59      314.10     36.59 o 
  -6   7   1       26.84       11.90     16.30 o 
  -5   7   1      104.92       72.65     18.68 o 
  -4   7   1      241.38      198.72     39.78 o 
  -3   7   1      707.16      801.83     77.45 o 
  -2   7   1       21.71      -12.21     21.89 o 
  -1   7   1      571.71      536.24     53.88 o 
   0   7   1       22.91       26.52     19.78 o 
   1   7   1       44.87       35.19     11.98 o 
   2   7   1     2458.09     2372.92     68.71 o 
   3   7   1     1454.20     1453.27     31.06 o 
   4   7   1       61.48       42.66      9.34 o 
   5   7   1     3505.42     3531.34     99.56 o 
   6   7   1       25.89       31.18     15.54 o 
   7   7   1      656.85      543.38     33.88 o 
   8   7   1      364.11      378.04     46.85 o 
   9   7   1     1400.14     1513.67     58.01 o 
  10   7   1     1543.42     1810.18    138.15 o 
  11   7   1       20.24       35.34     39.19 o 
  12   7   1      170.40      189.47     57.46 o 
 -12   8   1      313.20      518.14    125.01 o 
 -11   8   1      431.96      676.40    130.90 o 
 -10   8   1     1334.25     1326.17    111.97 o 
  -9   8   1      255.62      251.14     40.09 o 
  -8   8   1      100.21       50.58     26.25 o 
  -7   8   1      846.45      852.37     45.73 o 
  -6   8   1     2980.27     3263.62     81.20 o 
  -5   8   1     1587.23     1650.44     51.42 o 
  -4   8   1     3278.87     3390.04    126.58 o 
  -3   8   1       28.81       50.93     32.41 o 
  -2   8   1      391.07      449.53     60.19 o 
  -1   8   1     1919.39     2021.21    111.96 o 
   0   8   1      136.15       83.76     28.20 o 
   1   8   1      226.41      287.52     25.59 o 
   2   8   1     2812.27     2943.84     51.87 o 
   3   8   1     1986.34     2018.98     39.22 o 
   4   8   1     2415.28     2373.35     52.36 o 
   5   8   1      279.05      260.21     25.69 o 
   6   8   1      956.74     1026.00     49.66 o 
   7   8   1     2708.88     2730.29     70.54 o 
   8   8   1      532.70      423.25     38.69 o 
   9   8   1       32.69      -18.97     23.37 o 
  10   8   1     2485.36     2740.70     91.33 o 
  11   8   1     4002.44     3937.87    143.40 o 
  12   8   1     1259.57     1278.24    121.91 o 
 -13   9   1     1231.12     1442.88     95.13 o 
 -12   9   1     1377.00     1440.36    180.57 o 
 -11   9   1      396.88      325.36    106.07 o 
 -10   9   1      463.90      258.52     65.74 o 
  -9   9   1       76.90      102.54     49.90 o 
  -8   9   1      814.62      703.36     51.91 o 
  -7   9   1        6.69       16.36     19.12 o 
  -6   9   1      287.61      221.18     26.92 o 
  -5   9   1      474.46      425.96     33.95 o 
  -4   9   1        3.25       -1.94     16.59 o 
  -3   9   1      118.11      187.73     50.09 o 
  -2   9   1       51.52      101.02     37.46 o 
  -1   9   1       60.36       87.55     31.57 o 
   0   9   1      120.14      115.19     22.95 o 
   1   9   1      488.35      468.31     38.58 o 
   2   9   1       12.70        4.29      9.33 o 
   3   9   1      313.98      332.89     17.62 o 
   4   9   1     4458.19     4351.31     83.08 o 
   5   9   1     1601.08     1663.84     55.42 o 
   6   9   1     2011.03     2052.81     89.86 o 
   7   9   1      358.78      313.68     36.61 o 
   8   9   1      695.67      742.80     70.32 o 
   9   9   1     3518.86     3726.12    104.44 o 
  10   9   1      801.37      874.86     88.96 o 
  11   9   1       84.12       50.82     42.69 o 
  12   9   1      742.87      617.59     68.32 o 
 -13  10   1      456.01      442.62     59.35 o 
 -12  10   1      145.61      164.58     98.07 o 
 -11  10   1      485.45      273.59    105.23 o 
 -10  10   1     1023.67      890.65    136.80 o 
  -9  10   1        2.32       12.52     44.06 o 
  -8  10   1      141.63       96.84     29.60 o 
  -7  10   1     1189.04     1210.63     54.94 o 
  -6  10   1     2929.72     2923.78     79.70 o 
  -5  10   1      360.70      247.80     50.14 o 
  -4  10   1       17.07        3.77     15.42 o 
  -3  10   1        2.52       15.33     17.22 o 
  -2  10   1     1366.37     1333.62     67.23 o 
  -1  10   1       24.24       79.99     26.68 o 
   0  10   1      273.98      309.94     27.92 o 
   1  10   1      762.39      720.87     30.47 o 
   2  10   1     3385.14     3474.96     66.03 o 
   3  10   1      886.53      744.47     28.04 o 
   4  10   1     3549.45     3389.39     80.28 o 
   5  10   1        8.77        1.62     15.19 o 
   6  10   1     2302.80     2265.40     70.07 o 
   7  10   1     2554.10     2377.70     83.51 o 
   8  10   1      787.07      759.89     49.12 o 
   9  10   1      411.03      367.31     41.90 o 
  10  10   1     1414.25     1392.44    102.54 o 
  11  10   1     1942.64     1930.08     85.18 o 
  12  10   1      949.10      937.45    122.05 o 
 -13  11   1      775.64      945.79    168.79 o 
 -12  11   1      923.28     1003.87    166.26 o 
 -11  11   1       77.87      128.80     85.02 o 
 -10  11   1      342.42      220.56     96.39 o 
  -9  11   1      616.99      597.37    100.39 o 
  -8  11   1      604.80      469.78     82.08 o 
  -7  11   1       57.32       35.40     25.04 o 
  -6  11   1     1751.27     1878.39     65.69 o 
  -5  11   1       72.39       74.89     21.25 o 
  -4  11   1       62.88       59.88     24.02 o 
  -3  11   1      107.24       62.38     19.01 o 
  -2  11   1      112.70       76.48     21.70 o 
  -1  11   1      768.35      902.42     61.06 o 
   0  11   1      382.28      417.05     27.94 o 
   1  11   1        4.77       11.23     12.80 o 
   2  11   1      550.98      532.93     24.85 o 
   3  11   1     2711.56     2619.66     64.80 o 
   4  11   1     4672.96     4798.86     94.82 o 
   5  11   1     1762.76     1647.59     58.31 o 
   6  11   1       28.62       27.65     19.77 o 
   7  11   1      174.28      135.30     39.00 o 
   8  11   1     1810.35     1744.99     70.96 o 
   9  11   1     2863.55     2828.42     92.45 o 
  10  11   1      956.50      924.62     61.78 o 
  11  11   1       42.74       43.01     39.24 o 
  12  11   1      472.45      441.58     66.12 o 
 -13  12   1      133.74      179.31    117.85 o 
 -12  12   1      180.37      118.28    100.60 o 
 -11  12   1      522.43      677.67    141.01 o 
 -10  12   1     1264.56     1117.52    158.26 o 
  -9  12   1      392.56      290.89     66.96 o 
  -8  12   1      139.11      180.80     56.84 o 
  -7  12   1       46.06      100.74     37.13 o 
  -6  12   1      197.37      182.88     44.01 o 
  -5  12   1      584.52      640.77     52.04 o 
  -4  12   1       77.22       49.92     22.75 o 
  -3  12   1       42.57       28.46     15.17 o 
  -2  12   1     1500.83     1717.28     50.27 o 
  -1  12   1      724.48      734.50     50.17 o 
   0  12   1      252.95      297.95     26.04 o 
   1  12   1       65.79       70.57     15.70 o 
   2  12   1     3238.23     3240.85     63.64 o 
   3  12   1      613.21      619.91     45.93 o 
   4  12   1      219.47      194.30     24.07 o 
   5  12   1      767.32      681.69     41.96 o 
   6  12   1      959.25      931.83     50.24 o 
   7  12   1     1165.80     1045.82     60.37 o 
   8  12   1      235.45      225.16     35.16 o 
   9  12   1      491.73      438.79     56.33 o 
  10  12   1      730.25      708.26     57.33 o 
  11  12   1     1032.19     1225.97     95.95 o 
 -13  13   1      807.09      878.02    172.15 o 
 -12  13   1      156.79      207.51    104.39 o 
 -11  13   1       13.89      110.28     83.76 o 
 -10  13   1      436.85      443.64    115.75 o 
  -9  13   1     1085.28     1193.70    155.74 o 
  -8  13   1      387.31      398.23    180.36 o 
  -7  13   1      272.28      329.79     70.59 o 
  -6  13   1     1088.52     1013.14     57.74 o 
  -5  13   1        6.09       11.25     18.98 o 
  -4  13   1      760.82      802.99     40.94 o 
  -3  13   1      374.56      386.06     35.66 o 
  -2  13   1      605.96      649.24     33.63 o 
  -1  13   1     1083.32     1052.24     40.96 o 
   0  13   1      362.53      344.38     29.84 o 
   1  13   1     1669.03     1534.63     50.98 o 
   2  13   1       36.52       15.85     12.98 o 
   3  13   1      105.54       41.93     23.37 o 
   4  13   1     2690.69     2675.83     74.84 o 
   5  13   1       57.61       33.48     20.47 o 
   6  13   1      134.51       99.15     27.80 o 
   7  13   1      509.39      543.29     45.57 o 
   8  13   1      946.80     1041.47     60.52 o 
   9  13   1     1860.97     1785.12     81.74 o 
  10  13   1      261.17      232.13     43.28 o 
  11  13   1      179.20      129.97     62.64 o 
 -13  14   1       33.06      211.30    117.85 o 
 -12  14   1      406.30      299.27    125.85 o 
 -11  14   1      516.65      544.66    137.64 o 
 -10  14   1      880.99      759.32    143.11 o 
  -9  14   1        0.20        2.95     66.08 o 
  -8  14   1      107.39       28.06     45.79 o 
  -7  14   1      342.30      382.49     53.80 o 
  -6  14   1      128.19      105.90     30.65 o 
  -5  14   1        0.03      -15.72     17.22 o 
  -4  14   1        3.80       12.77     16.22 o 
  -3  14   1      389.72      364.09     29.32 o 
  -2  14   1       20.13       19.45     13.26 o 
  -1  14   1      318.71      309.10     27.10 o 
   0  14   1       41.79       48.29     17.09 o 
   1  14   1       21.41       13.92     14.50 o 
   2  14   1     1693.36     1720.41     50.58 o 
   3  14   1      385.21      407.64     30.96 o 
   4  14   1       35.45       15.56     17.74 o 
   5  14   1      207.20      128.19     25.85 o 
   6  14   1     1553.93     1479.06     72.53 o 
   7  14   1       71.72       28.08     25.98 o 
   8  14   1        7.75      -22.50     24.17 o 
   9  14   1     1342.98     1183.96    109.88 o 
  10  14   1     2273.64     2502.58     99.19 o 
  11  14   1     1384.50     1397.34     87.68 o 
 -12  15   1      352.22      350.20    128.38 o 
 -11  15   1       68.50      -27.78     78.29 o 
 -10  15   1        7.10       -9.68     79.97 o 
  -9  15   1       61.52       -8.00     74.92 o 
  -8  15   1      336.61      172.99     82.50 o 
  -7  15   1        1.28        8.63     32.20 o 
  -6  15   1      167.12      134.18     32.54 o 
  -5  15   1     1706.25     1873.78     66.01 o 
  -4  15   1       48.46       42.75     19.93 o 
  -3  15   1       79.70       47.24     18.62 o 
  -2  15   1      371.38      374.88     27.71 o 
  -1  15   1      697.20      707.37     38.84 o 
   0  15   1      369.90      356.99     29.51 o 
   1  15   1     1878.84     1924.60     54.90 o 
   2  15   1      379.47      384.04     32.61 o 
   3  15   1      261.31      182.31     24.84 o 
   4  15   1      484.86      441.56     35.13 o 
   5  15   1      659.00      621.33     45.02 o 
   6  15   1       95.95       68.56     26.41 o 
   7  15   1     1263.98     1170.45     74.51 o 
   8  15   1     3233.25     3297.13    104.36 o 
   9  15   1     2159.58     2284.17     95.68 o 
  10  15   1      134.08       76.87     40.15 o 
  11  15   1      450.34      471.00     75.64 o 
 -12  16   1      254.30      219.72    121.22 o 
 -11  16   1      101.88      165.42    103.54 o 
 -10  16   1        9.80      -62.72     65.66 o 
  -9  16   1        7.19       51.77     79.13 o 
  -8  16   1      709.40      605.69    120.80 o 
  -7  16   1       74.67       69.23     46.68 o 
  -6  16   1       21.37       23.74     34.14 o 
  -5  16   1      122.74       83.58     43.99 o 
  -4  16   1      365.00      350.33     41.66 o 
  -3  16   1      408.55      453.53     35.31 o 
  -2  16   1      130.13      140.16     22.37 o 
  -1  16   1      150.32      169.58     22.87 o 
   0  16   1       46.47       30.92     17.44 o 
   1  16   1      914.20      814.93     78.92 o 
   2  16   1      404.86      430.80     38.37 o 
   3  16   1      866.22      847.49     47.13 o 
   4  16   1        2.25       27.43     20.56 o 
   5  16   1      222.62      168.94     31.64 o 
   6  16   1     1026.07     1053.91     66.71 o 
   7  16   1      303.18      337.33     52.76 o 
   8  16   1      293.06      254.58     42.30 o 
   9  16   1     1353.55     1413.35     77.79 o 
  10  16   1     2594.22     2524.63    112.72 o 
 -12  17   1       37.76      218.45    122.48 o 
 -11  17   1      183.12        6.73     96.81 o 
 -10  17   1        8.51      -59.35     71.13 o 
  -9  17   1       23.47       21.47     76.18 o 
  -8  17   1       12.38      -15.57     60.19 o 
  -7  17   1        3.76       18.94     67.77 o 
  -6  17   1      676.15      595.71     65.32 o 
  -5  17   1       91.49       44.81     30.31 o 
  -4  17   1      529.39      580.32     41.50 o 
  -3  17   1      254.49      256.05     27.84 o 
  -2  17   1      482.19      509.60     34.10 o 
  -1  17   1      587.62      639.78     54.51 o 
   0  17   1       19.48       32.56     19.34 o 
   1  17   1       39.22       47.81     25.47 o 
   2  17   1      381.51      381.92     45.32 o 
   3  17   1      718.96      685.11     45.51 o 
   4  17   1      278.42      270.43     35.08 o 
   5  17   1       47.09       46.52     25.52 o 
   6  17   1      484.93      411.08     70.66 o 
   7  17   1     4570.78     4497.58    126.76 o 
   8  17   1     2490.35     2441.29     95.14 o 
   9  17   1     1310.85     1295.10     76.89 o 
  10  17   1      102.29      166.05     48.80 o 
 -12  18   1      277.21      305.16    135.11 o 
 -11  18   1      662.99      729.44    166.26 o 
 -10  18   1      208.45      266.44    114.07 o 
  -9  18   1        1.27       87.97     85.02 o 
  -8  18   1      734.75      695.34    138.90 o 
  -7  18   1      230.90      -12.21     63.98 o 
  -6  18   1        3.49       30.04     37.66 o 
  -5  18   1       63.93       51.96     29.08 o 
  -4  18   1        3.47        3.20     24.15 o 
  -3  18   1      558.62      468.35     35.12 o 
  -2  18   1      328.21      316.57     30.71 o 
  -1  18   1       32.87       34.58     20.37 o 
   0  18   1     1457.82     1335.88     57.71 o 
   1  18   1     4703.30     4608.53    122.95 o 
   2  18   1     2306.39     2373.01    148.73 o 
   3  18   1      360.10      450.14     41.20 o 
   4  18   1     1301.77     1342.90     64.41 o 
   5  18   1     2367.63     2548.87     96.26 o 
   6  18   1     2353.67     2327.14     88.97 o 
   7  18   1      190.41      139.99     40.68 o 
   8  18   1      175.43      123.55     38.60 o 
   9  18   1     1775.01     1813.17    166.89 o 
  10  18   1     1141.83     1243.96     88.63 o 
 -11  19   1      124.83      169.21    121.22 o 
 -10  19   1      198.89      173.84    111.54 o 
  -9  19   1      253.30      166.68    104.81 o 
  -8  19   1       11.19        1.26     70.71 o 
  -7  19   1       36.76       20.62     70.29 o 
  -6  19   1      259.97      310.10     66.52 o 
  -5  19   1        1.70       10.06     28.96 o 
  -4  19   1        4.95      -17.98     26.39 o 
  -3  19   1      487.49      477.47     40.60 o 
  -2  19   1      176.49      206.66     28.16 o 
  -1  19   1      545.18      550.36     42.73 o 
   0  19   1      156.93      153.36     31.07 o 
   1  19   1      125.12      118.72     36.03 o 
   2  19   1     1163.88     1094.84     75.31 o 
   3  19   1     3089.69     3140.15    118.64 o 
   4  19   1      790.27      764.36     53.00 o 
   5  19   1       18.59       22.30     30.33 o 
   6  19   1     2458.87     2222.47     97.32 o 
   7  19   1     3015.39     3227.65    131.41 o 
   8  19   1     1894.96     1944.71     99.40 o 
   9  19   1      447.55      438.00     70.53 o 
 -11  20   1      737.67      705.03    166.68 o 
 -10  20   1       35.67       43.77     98.07 o 
  -9  20   1      269.37       90.92    101.86 o 
  -8  20   1      321.82      250.44    103.54 o 
  -7  20   1       10.19      -46.72     67.77 o 
  -6  20   1       18.48      -40.64     89.23 o 
  -5  20   1        9.07      -14.27     31.57 o 
  -4  20   1      472.94      497.45     50.25 o 
  -3  20   1       49.30       40.17     22.83 o 
  -2  20   1      191.72      194.91     36.33 o 
  -1  20   1      120.75       84.54     27.32 o 
   0  20   1     1212.68     1222.59     67.13 o 
   1  20   1     4360.01     4468.15    127.97 o 
   2  20   1      472.92      401.28     65.34 o 
   3  20   1        3.41       22.93     33.98 o 
   4  20   1     1002.67      961.03     69.50 o 
   5  20   1     2172.64     2009.56     91.68 o 
   6  20   1     1170.83     1143.03     76.16 o 
   7  20   1      259.43      228.39     47.10 o 
   8  20   1      760.97      665.15     68.81 o 
   9  20   1     1200.99     1090.88     85.64 o 
 -11  21   1        6.99      -66.50     90.50 o 
 -10  21   1      178.48      229.82    114.91 o 
  -9  21   1       85.81      122.91     95.13 o 
  -8  21   1        0.79        3.79     80.81 o 
  -7  21   1       45.32       -2.10     72.82 o 
  -6  21   1       67.01       45.17     53.97 o 
  -5  21   1       47.65       55.88     33.87 o 
  -4  21   1       17.67       31.47     28.25 o 
  -3  21   1      183.13      201.19     35.12 o 
  -2  21   1      831.63      955.81     56.87 o 
  -1  21   1     1835.51     2083.47     85.48 o 
   0  21   1     1625.94     1633.33     79.26 o 
   1  21   1       96.24      185.67     37.21 o 
   2  21   1      787.28      821.92     64.13 o 
   3  21   1     1979.09     1623.46    137.11 o 
   4  21   1      477.53      506.69     66.98 o 
   5  21   1       27.65       38.53     43.57 o 
   6  21   1      989.42      864.53     70.21 o 
   7  21   1     2411.46     2613.43    113.72 o 
   8  21   1     1284.63     1279.91     88.58 o 
 -10  22   1       29.41       39.14    103.96 o 
  -9  22   1       82.17      132.17     98.91 o 
  -8  22   1       38.62      -57.24     85.87 o 
  -7  22   1        2.99      -41.25     79.55 o 
  -6  22   1      247.24      209.64     70.05 o 
  -5  22   1       94.61      111.27     67.40 o 
  -4  22   1        4.43       -9.62     30.31 o 
  -3  22   1      274.83      302.39     47.79 o 
  -2  22   1       73.12       34.28     27.34 o 
  -1  22   1        2.24       21.52     28.68 o 
   0  22   1      643.15      651.81     57.42 o 
   1  22   1      456.48      484.46     77.04 o 
   2  22   1        9.07       26.27     32.35 o 
   3  22   1      590.91      518.53     56.46 o 
   4  22   1      705.01      774.63     80.99 o 
   5  22   1     1155.71      920.05    162.05 o 
   6  22   1      988.37     1047.84     93.89 o 
   7  22   1       49.58       69.11     44.45 o 
   8  22   1      757.61      753.37     75.92 o 
 -10  23   1       95.74      -38.30    102.28 o 
  -9  23   1       97.43       51.77    103.96 o 
  -8  23   1       31.54       95.97    103.96 o 
  -7  23   1        2.05      -55.56     77.03 o 
  -6  23   1       12.88      -31.48     52.16 o 
  -5  23   1      122.60       82.98     45.68 o 
  -4  23   1       68.34       89.56     38.48 o 
  -3  23   1      111.99      104.52     43.86 o 
  -2  23   1      883.72      871.89     78.39 o 
  -1  23   1      752.31      766.21     63.71 o 
   0  23   1      193.46      256.45     45.05 o 
   1  23   1      266.89      196.46     42.39 o 
   2  23   1      778.59      780.33     72.78 o 
   3  23   1      955.55      967.34     74.91 o 
   4  23   1       13.02       26.69     43.82 o 
   5  23   1      106.28      122.49     63.51 o 
   6  23   1     1371.50     1388.38    245.60 o 
   7  23   1     1140.16     1083.69    103.02 o 
 -10  24   1       25.61      -38.30    103.54 o 
  -9  24   1       33.02       86.71    109.02 o 
  -8  24   1        0.73      -93.86     83.76 o 
  -7  24   1        6.76        2.43     61.85 o 
  -6  24   1       90.89       47.88     61.04 o 
  -5  24   1      189.22      162.75     54.15 o 
  -4  24   1       48.99       46.68     43.93 o 
  -3  24   1      512.30      502.75     68.42 o 
  -2  24   1        2.33       -5.35     38.37 o 
  -1  24   1      139.06       97.89     37.97 o 
   0  24   1      459.62      486.22     56.11 o 
   1  24   1      297.05      344.22     51.56 o 
   2  24   1      142.55      144.91     51.67 o 
   3  24   1      801.37      740.74     69.30 o 
   4  24   1     1313.78     1346.21     89.81 o 
   5  24   1     1767.27     1675.51    113.07 o 
   6  24   1      295.86      151.80     75.99 o 
   7  24   1       25.78       46.82     67.24 o 
  -9  25   1        7.63       59.35    106.07 o 
  -8  25   1      336.03      183.10    116.59 o 
  -7  25   1        0.05       16.55     60.38 o 
  -6  25   1        0.54        7.48     57.98 o 
  -5  25   1        7.87        5.60     46.72 o 
  -4  25   1       20.27      -34.00     42.65 o 
  -3  25   1       10.53       24.06     61.82 o 
  -2  25   1       44.06       -2.74     41.10 o 
  -1  25   1       55.43      115.47     50.27 o 
   0  25   1       53.00       48.79     39.51 o 
   1  25   1        8.66       39.36     37.70 o 
   2  25   1      522.81      447.47     57.54 o 
   3  25   1      196.27      142.86     47.65 o 
   4  25   1        7.18      -13.56     41.20 o 
   5  25   1      325.04      306.88     67.36 o 
   6  25   1     1538.49     1653.42    118.89 o 
  -8  26   1       19.56      -59.35    104.81 o 
  -7  26   1       50.16      -87.97     93.02 o 
  -6  26   1        1.36      -31.76     61.78 o 
  -5  26   1        1.20      -81.53     54.02 o 
  -4  26   1       39.94       57.80     50.56 o 
  -3  26   1        1.28       15.67     49.21 o 
  -2  26   1        0.50       28.54     45.89 o 
  -1  26   1      454.16      466.54     72.64 o 
   0  26   1      268.50      285.07     64.41 o 
   1  26   1      332.55      352.47     61.36 o 
   2  26   1        4.02       12.23     39.56 o 
   3  26   1      397.15      240.44     54.09 o 
   4  26   1     1319.44      982.02     96.32 o 
   5  26   1      727.01      667.53     87.77 o 
  -8  27   1       18.45       55.14    113.22 o 
  -7  27   1       41.90       50.93    104.81 o 
  -6  27   1       65.50       62.89     69.71 o 
  -5  27   1       15.35       11.50     66.71 o 
  -4  27   1      129.85      195.81     76.79 o 
  -3  27   1       20.16       -1.55     50.67 o 
  -2  27   1      265.14      305.11     89.47 o 
  -1  27   1        2.90       69.45     51.09 o 
   0  27   1      127.12      129.28     55.50 o 
   1  27   1      181.56      226.29     53.66 o 
   2  27   1      398.37      329.82     59.82 o 
   3  27   1       50.20      -11.55     44.43 o 
   4  27   1       26.69        6.80     52.01 o 
   5  27   1      497.04      380.68    101.93 o 
  -7  28   1      209.16      308.53    131.75 o 
  -6  28   1       16.47      169.63    114.49 o 
  -5  28   1      118.72       77.74     78.44 o 
  -4  28   1        5.98        0.37     65.77 o 
  -3  28   1       59.43      124.70     60.84 o 
  -2  28   1      113.53      187.44     62.30 o 
  -1  28   1      258.48      306.04     69.97 o 
   0  28   1      416.61      466.41     77.47 o 
   1  28   1      155.23       84.13     65.37 o 
   2  28   1       85.51       68.32     48.51 o 
   3  28   1     1014.96     1029.06     90.02 o 
   4  28   1      651.15      690.71     90.01 o 
  -5  29   1       27.94       86.99     82.00 o 
  -4  29   1        2.76       72.79     77.21 o 
  -3  29   1      859.86      964.72    104.26 o 
  -2  29   1      278.74      312.80     74.37 o 
  -1  29   1        1.87      -15.63     54.23 o 
   0  29   1       35.80       24.40     57.29 o 
   1  29   1      586.24      601.10    101.18 o 
   2  29   1      670.27      747.49     94.17 o 
  -4  30   1      417.46      455.88    202.88 o 
  -3  30   1        0.42      -40.17     74.29 o 
  -2  30   1       50.42       15.81     60.17 o 
  -1  30   1      804.25     1015.09    108.33 o 
   0  30   1      452.80      288.07     75.79 o 
   1  30   1      740.94      734.25     96.50 o 
   0 -31   2       12.19      112.30     65.64 o 
   1 -31   2     2233.58     2345.19    160.75 o 
   2 -31   2     2386.56     2750.74    425.54 o 
   3 -31   2     1298.42     1509.04    154.65 o 
  -2 -30   2      171.31      207.45     60.33 o 
  -1 -30   2     2040.22     2028.02    116.36 o 
   0 -30   2     2615.16     2739.38    152.29 o 
   1 -30   2      421.74      495.49     81.50 o 
   2 -30   2      100.55      196.60     81.59 o 
   3 -30   2     2775.44     2950.62    280.33 o 
   4 -30   2     2763.32     3202.71    287.06 o 
   5 -30   2     1893.44     2434.13    253.39 o 
  -3 -29   2     2070.30     2094.07    127.52 o 
  -2 -29   2     1890.04     1958.65    125.70 o 
  -1 -29   2      925.97      978.53     86.55 o 
   0 -29   2      443.85      614.31     72.68 o 
   1 -29   2     4878.36     5496.38    231.29 o 
   2 -29   2     3407.94     3128.44    264.64 o 
   3 -29   2      400.49      358.06     95.22 o 
   4 -29   2       60.70       68.96     73.40 o 
   5 -29   2     2713.34     2332.27    240.76 o 
   6 -29   2     5113.54     6040.07    378.40 o 
  -4 -28   2     1315.11     1321.97     99.16 o 
  -3 -28   2       12.67       37.00     45.13 o 
  -2 -28   2     2192.99     2177.82    161.66 o 
  -1 -28   2     4941.39     5346.06    199.45 o 
   0 -28   2     5356.79     5965.57    181.98 o 
   1 -28   2       17.15      167.72     59.81 o 
   2 -28   2     1999.78     2014.38    127.89 o 
   3 -28   2     5304.95     5503.57    251.33 o 
   4 -28   2     2871.84     3103.32    191.34 o 
   5 -28   2      718.25      663.36    149.00 o 
   6 -28   2       16.81       35.94     70.64 o 
   7 -28   2     2447.25     2756.26    184.00 o 
  -5 -27   2       20.23       12.95     52.33 o 
  -4 -27   2     2516.62     2498.43    128.89 o 
  -3 -27   2     4202.82     4298.63    157.01 o 
  -2 -27   2     1758.33     1927.73    106.29 o 
  -1 -27   2      389.53      450.40     60.83 o 
   0 -27   2     1818.10     1915.55    154.37 o 
   1 -27   2     7878.46     8441.80    222.30 o 
   2 -27   2     4691.95     5090.09    189.14 o 
   3 -27   2      339.53      306.72    116.17 o 
   4 -27   2      859.98      696.68    107.74 o 
   5 -27   2     4793.68     5168.78    331.68 o 
   6 -27   2     3321.71     3285.59    417.12 o 
   7 -27   2     1540.22     1758.22    149.85 o 
   8 -27   2        8.65       -5.10     72.26 o 
  -6 -26   2     2567.55     2457.67    295.69 o 
  -5 -26   2     4731.57     4607.97    226.75 o 
  -4 -26   2      713.76      560.85     68.58 o 
  -3 -26   2      412.74      352.23     56.60 o 
  -2 -26   2     3110.38     3026.00    169.38 o 
  -1 -26   2     7047.20     7380.41    198.57 o 
   0 -26   2     3414.12     3461.99    127.85 o 
   1 -26   2      138.96      152.20     44.73 o 
   2 -26   2      657.39      794.57     70.71 o 
   3 -26   2     6021.67     6400.24    260.20 o 
   4 -26   2     4416.91     4588.29    286.43 o 
   5 -26   2      677.33      706.20    102.66 o 
   6 -26   2     1130.95     1182.47    124.25 o 
   7 -26   2     7271.56     7722.22    297.26 o 
   8 -26   2     3266.62     3640.46    291.69 o 
   9 -26   2      819.96      782.47    174.26 o 
  -7 -25   2      285.23      168.98     83.69 o 
  -6 -25   2      242.97      149.28     77.71 o 
  -5 -25   2     1001.08      893.04    114.74 o 
  -4 -25   2     4904.36     4890.32    188.52 o 
  -3 -25   2     2801.58     2921.35    120.74 o 
  -2 -25   2      424.39      445.81     58.77 o 
  -1 -25   2      174.66      213.38     46.62 o 
   0 -25   2     5149.45     5493.42    161.30 o 
   1 -25   2     3322.33     3498.28    125.94 o 
   2 -25   2     6852.87     7238.27    190.04 o 
   3 -25   2      228.26      246.68     56.54 o 
   4 -25   2      645.81      600.20     92.38 o 
   5 -25   2     6784.59     6775.47    795.31 o 
   6 -25   2      480.27      531.97     95.75 o 
   7 -25   2     1209.75      997.14    170.89 o 
   8 -25   2     1639.15     1439.09    205.40 o 
   9 -25   2     3010.40     2600.39    266.86 o 
  -7 -24   2      429.58      431.96     97.57 o 
  -6 -24   2     4486.56     4403.42    338.20 o 
  -5 -24   2     2869.49     2827.43    172.77 o 
  -4 -24   2        9.13       14.73     42.60 o 
  -3 -24   2      109.72      116.34     49.43 o 
  -2 -24   2     5449.66     5793.31    166.11 o 
  -1 -24   2     3331.28     3553.93    206.74 o 
   0 -24   2     1455.89     1677.80    138.84 o 
   1 -24   2       90.89      267.37     44.24 o 
   2 -24   2     2868.27     2908.73    140.27 o 
   3 -24   2     4218.15     4502.90    138.94 o 
   4 -24   2     3632.88     3802.70    148.42 o 
   5 -24   2      219.25      230.63     76.28 o 
   6 -24   2     3851.51     3801.66    266.86 o 
   7 -24   2     2972.11     2954.79    260.54 o 
   8 -24   2     1587.76     1543.90    206.67 o 
   9 -24   2     1172.87      944.94    173.42 o 
  10 -24   2      288.40      122.91    123.33 o 
  -8 -23   2     2159.25     2178.88    136.76 o 
  -7 -23   2     1311.39     1395.05     89.96 o 
  -6 -23   2        0.55      -12.81     46.75 o 
  -5 -23   2     1343.00     1266.70    121.89 o 
  -4 -23   2     7560.95     7608.15    234.29 o 
  -3 -23   2     5152.11     5190.77    208.86 o 
  -2 -23   2     2133.94     2253.66    136.30 o 
  -1 -23   2     3806.95     3647.35    122.78 o 
   0 -23   2     7628.25     7678.27    224.18 o 
   1 -23   2    14051.42    14327.26    290.07 o 
   2 -23   2     5183.45     5428.96    137.13 o 
   3 -23   2       91.30      113.46     36.27 o 
   4 -23   2     3968.34     3944.78    148.62 o 
   5 -23   2     6713.38     6632.17    364.86 o 
   6 -23   2     1071.40      697.03    135.53 o 
   7 -23   2        2.88      -44.20     81.66 o 
   8 -23   2     3018.71     3224.60    266.44 o 
   9 -23   2     3388.22     3393.80    281.59 o 
  10 -23   2     2432.72     2353.73    263.07 o 
  -8 -22   2      100.50       76.19     46.46 o 
  -7 -22   2     2268.63     2125.22    105.33 o 
  -6 -22   2     3046.42     2968.00    115.59 o 
  -5 -22   2     1525.60     1437.11    147.87 o 
  -4 -22   2      327.84      299.13     56.61 o 
  -3 -22   2     1326.12     1188.81     90.13 o 
  -2 -22   2    12513.07    12467.49    308.17 o 
  -1 -22   2     6241.57     6486.36    167.17 o 
   0 -22   2     3071.32     3277.25    110.98 o 
   1 -22   2     1710.05     1947.64    113.38 o 
   2 -22   2     6434.19     6738.78    152.74 o 
   3 -22   2     4693.90     4889.98    162.29 o 
   4 -22   2     4745.65     4561.38    138.57 o 
   5 -22   2       67.93       27.41     49.20 o 
   6 -22   2     3384.47     3375.28    241.60 o 
   7 -22   2     2657.55     2601.65    220.14 o 
   8 -22   2     5860.77     6927.77    392.29 o 
   9 -22   2       27.21      -24.83     90.92 o 
  10 -22   2      624.18      681.03    167.94 o 
  11 -22   2     2724.13     2444.65    269.38 o 
  -9 -21   2      492.43      393.76     62.41 o 
  -8 -21   2     3137.13     3182.49    167.07 o 
  -7 -21   2      909.12      881.77     66.95 o 
  -6 -21   2        1.97       -6.21     33.56 o 
  -5 -21   2     1523.58     1690.48     79.61 o 
  -4 -21   2     2509.47     2451.75    122.61 o 
  -3 -21   2     5565.28     5386.51    177.15 o 
  -2 -21   2     1258.79     1314.84     85.81 o 
  -1 -21   2     5104.01     5517.22    172.48 o 
   0 -21   2    12199.00    11729.27    242.82 o 
   1 -21   2     5910.60     6059.19    138.52 o 
   2 -21   2     1513.63     1781.37     72.64 o 
   3 -21   2     1595.02     1528.94     62.85 o 
   4 -21   2     7211.21     7128.42    177.13 o 
   5 -21   2    13178.28    12111.56    364.59 o 
   6 -21   2     4067.43     3962.87    262.23 o 
   7 -21   2       65.57      143.95     92.18 o 
   8 -21   2     4684.55     3975.92    285.38 o 
   9 -21   2     7238.99     7392.03    419.65 o 
  10 -21   2     2910.42     3218.28    287.90 o 
  11 -21   2       93.27       -7.16    106.49 o 
  -9 -20   2       19.12      -24.66     39.16 o 
  -8 -20   2      419.96      316.31     65.92 o 
  -7 -20   2     3794.33     3404.64    111.24 o 
  -6 -20   2     6755.57     6683.44    158.32 o 
  -5 -20   2     1002.03      958.72     57.09 o 
  -4 -20   2     1797.37     1696.50     75.16 o 
  -3 -20   2     3867.07     3646.23    136.70 o 
  -2 -20   2     9160.98     9374.77    242.63 o 
  -1 -20   2     4261.23     4519.53    147.92 o 
   0 -20   2      476.55      538.43     43.30 o 
   1 -20   2     3443.65     3737.67    100.70 o 
   2 -20   2    10787.10    11112.49    187.06 o 
   3 -20   2     3320.00     3332.98     86.40 o 
   4 -20   2      947.04      947.65     81.72 o 
   5 -20   2     3971.93     3912.50    168.53 o 
   6 -20   2     8753.29     8678.33    416.28 o 
   7 -20   2     8756.40     8653.08    426.80 o 
   8 -20   2      969.19      928.11    155.32 o 
   9 -20   2     1078.80     1065.32    173.42 o 
  10 -20   2     5285.58     4781.12    330.41 o 
  11 -20   2     3789.19     4146.39    317.79 o 
 -10 -19   2      656.75      587.57     70.38 o 
  -9 -19   2     1347.63     1276.69     86.11 o 
  -8 -19   2     3248.24     3186.99    169.18 o 
  -7 -19   2     1073.94      956.92     65.02 o 
  -6 -19   2     2192.63     2241.96     86.63 o 
  -5 -19   2     3675.30     3608.81     97.76 o 
  -4 -19   2     6763.89     6520.86    134.42 o 
  -3 -19   2     1392.75     1522.97     65.88 o 
  -2 -19   2     2071.30     2270.75    101.31 o 
  -1 -19   2     8566.00     8613.75    220.10 o 
   0 -19   2     8615.17     8611.38    167.68 o 
   1 -19   2     3783.37     3951.92    100.98 o 
   2 -19   2      138.66       76.19     25.77 o 
   3 -19   2     2579.83     2687.45     82.35 o 
   4 -19   2    13145.20    12478.90    224.91 o 
   5 -19   2    16550.01    16562.42    441.38 o 
   6 -19   2      902.67      783.74    130.48 o 
   7 -19   2     2739.66     2894.60    221.82 o 
   8 -19   2     5148.15     5330.83    326.63 o 
   9 -19   2     4048.90     3977.18    286.64 o 
  10 -19   2      104.77      124.59    102.28 o 
  11 -19   2       60.12      -29.04     98.91 o 
  12 -19   2     1313.44     1199.17    205.83 o 
 -10 -18   2     1375.52     1345.92     89.98 o 
  -9 -18   2      184.18      228.98     50.01 o 
  -8 -18   2      618.89      463.11     51.01 o 
  -7 -18   2     5783.97     5652.69    142.30 o 
  -6 -18   2     6038.20     6052.79    143.87 o 
  -5 -18   2      156.97      119.76     29.02 o 
  -4 -18   2     4507.63     4169.28    100.47 o 
  -3 -18   2     6834.54     6676.33    130.14 o 
  -2 -18   2    11124.02    10899.95    259.81 o 
  -1 -18   2     2293.99     2111.46     79.04 o 
   0 -18   2       11.33      161.46     29.04 o 
   1 -18   2    13858.36    14420.55    242.21 o 
   2 -18   2    19466.14    19856.71    285.72 o 
   3 -18   2    10137.05    10274.09    188.08 o 
   4 -18   2      550.12      619.56     44.24 o 
   5 -18   2     4418.08     4552.26    148.56 o 
   6 -18   2    21081.12    20728.01    502.46 o 
   7 -18   2     7790.57     7708.56    387.24 o 
   8 -18   2     2089.11     1594.41    187.31 o 
   9 -18   2     2292.95     1842.33    204.98 o 
  10 -18   2     5620.11     5661.67    354.41 o 
  11 -18   2     4899.81     4924.65    340.94 o 
  12 -18   2     2248.46     2746.02    279.48 o 
 -10 -17   2     1708.98     1620.30    110.57 o 
  -9 -17   2     3389.27     3525.08    114.89 o 
  -8 -17   2     2075.47     1984.93     85.65 o 
  -7 -17   2      227.89      159.73     35.49 o 
  -6 -17   2     4081.14     3795.85    149.09 o 
  -5 -17   2    10574.83    10239.91    180.80 o 
  -4 -17   2    15896.31    15322.25    237.84 o 
  -3 -17   2       27.48       55.97     20.97 o 
  -2 -17   2     1176.50     1250.34     54.26 o 
  -1 -17   2     8766.11     9042.17    189.44 o 
   0 -17   2    14981.31    15569.58    286.27 o 
   1 -17   2    13220.90    13296.64    202.67 o 
   2 -17   2      166.62      162.23     25.22 o 
   3 -17   2    10004.68    10450.28    211.31 o 
   4 -17   2    21845.92    21448.09    336.46 o 
   5 -17   2      669.84      633.34     50.19 o 
   6 -17   2      122.34       68.01     37.94 o 
   7 -17   2     2409.43     2521.68    203.30 o 
   8 -17   2     9843.76     9227.62    446.17 o 
   9 -17   2     3735.30     3077.70    243.29 o 
  10 -17   2      627.76      369.14    130.90 o 
  11 -17   2      324.11       93.86    103.12 o 
  12 -17   2     2191.31     2452.22    261.39 o 
 -11 -16   2     2508.26     2566.80    117.32 o 
 -10 -16   2      304.67      273.29     52.36 o 
  -9 -16   2      325.71      251.86     45.23 o 
  -8 -16   2     2114.42     2002.68    116.55 o 
  -7 -16   2     3535.79     3523.38    104.26 o 
  -6 -16   2     1565.59     1597.39     69.75 o 
  -5 -16   2     1910.22     1689.44     68.88 o 
  -4 -16   2      313.65      353.64     39.84 o 
  -3 -16   2    34298.39    33542.75    444.69 o 
  -2 -16   2    12374.35    12296.39    176.01 o 
  -1 -16   2     8501.75     8132.50    171.96 o 
   0 -16   2     1485.80     1781.21     95.29 o 
   1 -16   2     5885.66     6003.65    115.04 o 
   2 -16   2    16194.92    16414.10    259.60 o 
   3 -16   2     3423.74     3567.59     99.96 o 
   4 -16   2      543.11      492.79     37.14 o 
   5 -16   2    13413.06    13220.95    259.51 o 
   6 -16   2     2958.00     2964.02    121.13 o 
   7 -16   2     6807.94     6678.02    198.80 o 
   8 -16   2      486.09      247.07     93.02 o 
   9 -16   2      531.53      582.12    129.22 o 
  10 -16   2     3763.74     3598.36    273.59 o 
  11 -16   2     4092.24     4035.27    298.43 o 
  12 -16   2      604.46      452.48    139.74 o 
 -11 -15   2       96.93       64.78     42.28 o 
 -10 -15   2     2026.42     2122.79    105.86 o 
  -9 -15   2     1438.16     1320.45     72.37 o 
  -8 -15   2     1052.94      889.99     59.49 o 
  -7 -15   2      928.29      731.22     52.61 o 
  -6 -15   2     1722.56     1711.74     69.22 o 
  -5 -15   2     8683.83     8621.08    154.57 o 
  -4 -15   2     9847.41     9459.79    160.87 o 
  -3 -15   2     4782.55     4851.57     99.23 o 
  -2 -15   2     5726.96     5698.99     98.44 o 
  -1 -15   2    18780.20    19165.23    264.97 o 
   0 -15   2    23924.24    24233.25    405.80 o 
   1 -15   2      944.93      973.05     38.76 o 
   2 -15   2     8273.72     8687.21    154.37 o 
   3 -15   2    25981.91    26837.59    446.64 o 
   4 -15   2    20179.27    19576.02    343.76 o 
   5 -15   2      297.28      169.27     35.12 o 
   6 -15   2      510.34      335.77     48.30 o 
   7 -15   2     6080.10     6056.90    183.92 o 
   8 -15   2    10017.96     9681.79    448.69 o 
   9 -15   2     6397.03     5410.38    321.15 o 
  10 -15   2      518.71      540.87    137.64 o 
  11 -15   2     2092.65     2142.43    228.13 o 
  12 -15   2     2216.38     2439.60    254.65 o 
 -11 -14   2     1446.17     1336.28     99.45 o 
 -10 -14   2       62.87       98.84     36.80 o 
  -9 -14   2      704.89      710.63     82.74 o 
  -8 -14   2     3440.35     3046.68     96.70 o 
  -7 -14   2     8482.91     8106.82    168.08 o 
  -6 -14   2     1652.13     1541.84     64.75 o 
  -5 -14   2     4667.74     4220.93     95.41 o 
  -4 -14   2     2174.05     2125.21     62.47 o 
  -3 -14   2    18690.93    19118.92    249.48 o 
  -2 -14   2    21077.29    21383.39    271.45 o 
  -1 -14   2     4499.32     4579.51     81.17 o 
   0 -14   2      647.47      596.36     38.09 o 
   1 -14   2    13578.05    13396.15    214.04 o 
   2 -14   2      920.14     1057.13     50.19 o 
   3 -14   2     6762.16     6750.80    181.06 o 
   4 -14   2     4932.30     4944.88    120.75 o 
   5 -14   2    12185.53    11894.99    233.93 o 
   6 -14   2     7971.13     8311.18    217.14 o 
   7 -14   2     2726.31     2609.63    111.51 o 
   8 -14   2      133.65      147.22     67.49 o 
   9 -14   2     4267.69     3618.15    251.70 o 
  10 -14   2     6141.82     6564.94    367.88 o 
  11 -14   2     2272.60     1993.43    219.72 o 
  12 -14   2      125.31      -26.94     87.13 o 
  13 -14   2     1616.87     1655.97    108.05 o 
 -11 -13   2      213.42      253.98     49.21 o 
 -10 -13   2     1388.84     1462.54     75.94 o 
  -9 -13   2     5393.38     5372.73    135.52 o 
  -8 -13   2     1381.72     1208.80     62.73 o 
  -7 -13   2       13.67       18.22     23.04 o 
  -6 -13   2     1562.20     1545.16     62.92 o 
  -5 -13   2    13977.45    13370.45    225.21 o 
  -4 -13   2     9385.89     9368.27    155.03 o 
  -3 -13   2     7676.52     7553.61    117.92 o 
  -2 -13   2    19810.84    20366.45    257.34 o 
  -1 -13   2    25737.39    26569.19    349.50 o 
   0 -13   2     9386.90     9799.52    209.60 o 
   1 -13   2       67.83       98.95     24.60 o 
   2 -13   2      491.95      563.61     51.31 o 
   3 -13   2    11608.09    11173.08    185.10 o 
   4 -13   2    27210.05    27063.42    591.34 o 
   5 -13   2     1080.60     1053.30     56.04 o 
   6 -13   2      251.04      250.12     41.62 o 
   7 -13   2     7040.63     7229.07    215.30 o 
   8 -13   2     4018.98     4010.83    146.16 o 
   9 -13   2      795.59      780.76     89.29 o 
  10 -13   2       19.31       84.18     77.87 o 
  11 -13   2     4793.86     5940.73    355.67 o 
  12 -13   2     2731.82     3023.82    251.70 o 
  13 -13   2      978.66      763.26     76.35 o 
 -12 -12   2     1500.50     1321.93     97.57 o 
 -11 -12   2     1614.35     1616.85     80.95 o 
 -10 -12   2       39.43       50.49     31.95 o 
  -9 -12   2      524.48      433.51     46.97 o 
  -8 -12   2     6575.09     6439.69    145.14 o 
  -7 -12   2     4476.78     4113.58    105.97 o 
  -6 -12   2     8722.69     8297.00    216.81 o 
  -5 -12   2     5951.51     5863.47    122.82 o 
  -4 -12   2     3127.85     2793.36     68.47 o 
  -3 -12   2    15605.31    16101.29    211.27 o 
  -2 -12   2      750.63      732.99     29.02 o 
  -1 -12   2      311.43      375.24     23.64 o 
   0 -12   2    21398.31    21758.38    357.69 o 
   1 -12   2     8952.98     9395.77    171.88 o 
   2 -12   2     5786.17     6087.86    126.12 o 
   3 -12   2      940.87     1015.39     44.81 o 
   4 -12   2     1114.48     1008.02     89.53 o 
   5 -12   2    14528.28    14052.41    229.92 o 
   6 -12   2    22284.86    21951.29    451.36 o 
   7 -12   2     1711.45     1579.47     86.76 o 
   8 -12   2     2891.27     2984.04    123.31 o 
   9 -12   2     7231.89     7515.52    220.98 o 
  10 -12   2     3970.07     4116.08    273.59 o 
  11 -12   2     2689.99     2907.23    239.50 o 
  12 -12   2       15.47      -28.20     79.55 o 
  13 -12   2     1971.37     1864.03    125.01 o 
 -12 -11   2        1.30        5.49     36.35 o 
 -11 -11   2      718.80      701.55     57.71 o 
 -10 -11   2     3215.86     3126.97    101.96 o 
  -9 -11   2     6616.51     6565.93    149.58 o 
  -8 -11   2     1867.36     1710.44     86.99 o 
  -7 -11   2     2652.94     2629.24     80.41 o 
  -6 -11   2    14552.49    13928.46    233.53 o 
  -5 -11   2    10976.34    10746.19    186.09 o 
  -4 -11   2     3832.55     3888.73     75.09 o 
  -3 -11   2       24.57       65.90     15.94 o 
  -2 -11   2    46654.20    47359.43    546.74 o 
  -1 -11   2     8412.76     8237.88    140.92 o 
   0 -11   2    14145.86    14475.03    246.97 o 
   1 -11   2        4.56       37.00     38.93 o 
   2 -11   2    14744.75    15169.56    375.69 o 
   3 -11   2    19628.88    20383.27    398.73 o 
   4 -11   2    12192.06    12302.85    266.58 o 
   5 -11   2       30.47       57.31     18.19 o 
   6 -11   2     2903.83     2845.79    106.06 o 
   7 -11   2    15085.50    15343.47    343.30 o 
   8 -11   2     7883.44     7736.01    183.24 o 
   9 -11   2      510.57      538.17     54.49 o 
  10 -11   2      762.03      717.47     90.78 o 
  11 -11   2     6882.77     7879.87    410.81 o 
  12 -11   2     2454.28     2486.28    220.14 o 
  13 -11   2      796.55      917.59     77.34 o 
 -12 -10   2     3213.00     3371.54    217.95 o 
 -11 -10   2     1102.67     1137.69     67.74 o 
 -10 -10   2       80.09       95.25     32.66 o 
  -9 -10   2     4004.22     4072.60    100.04 o 
  -8 -10   2     5660.42     5416.05    114.24 o 
  -7 -10   2     9362.33     8594.60    150.06 o 
  -6 -10   2      979.67      967.95     42.60 o 
  -5 -10   2    13055.99    12690.40    190.09 o 
  -4 -10   2    33922.34    33284.45    399.07 o 
  -3 -10   2    20006.46    19844.03    247.72 o 
  -2 -10   2      104.69       97.80     14.34 o 
  -1 -10   2       27.83       41.16     12.13 o 
   0 -10   2    33602.20    35643.65    654.64 o 
   1 -10   2    56442.96    58568.87   1855.79 o 
   2 -10   2    20065.38    21459.28    737.44 o 
   3 -10   2        3.23        9.14     16.84 o 
   4 -10   2    20137.77    21202.47    417.08 o 
   5 -10   2    13951.92    13773.52    357.04 o 
   6 -10   2     9148.21     9046.27    188.56 o 
   7 -10   2      329.04      250.49     35.08 o 
   8 -10   2     4702.79     4724.64    132.67 o 
   9 -10   2    10831.63    11231.20    251.46 o 
  10 -10   2     3690.13     3860.71    146.70 o 
  11 -10   2     2029.73     2051.94    204.98 o 
  12 -10   2      949.31      962.86     72.06 o 
  13 -10   2     4173.80     4461.23    193.62 o 
 -12  -9   2      167.21      134.17     46.06 o 
 -11  -9   2     2509.66     2609.79     95.15 o 
 -10  -9   2     3484.17     3663.88    103.48 o 
  -9  -9   2     3092.90     2928.30     81.60 o 
  -8  -9   2      614.58      648.31     40.51 o 
  -7  -9   2    14475.74    13680.03    209.73 o 
  -6  -9   2    10763.30    10723.86    169.28 o 
  -5  -9   2    12783.13    12573.93    186.53 o 
  -4  -9   2      403.61      379.96     28.54 o 
  -3  -9   2     1321.73     1332.44     35.71 o 
  -2  -9   2    18985.82    18845.47    250.06 o 
  -1  -9   2    31135.75    32105.03    591.11 o 
   0  -9   2      913.45      753.78     36.88 o 
   1  -9   2      507.63      227.29     42.51 o 
   2  -9   2    64291.45    68192.56   2151.27 o 
   3  -9   2    18863.72    18536.90    651.99 o 
   4  -9   2    15301.63    15589.82    317.86 o 
   5  -9   2       75.33       32.54     21.14 o 
   6  -9   2     7339.94     7160.55    157.89 o 
   7  -9   2    15503.01    15434.21    295.44 o 
   8  -9   2    12882.10    12831.91    259.03 o 
   9  -9   2        7.86       33.07     29.29 o 
  10  -9   2     1626.18     1645.20    128.05 o 
  11  -9   2     4023.04     4376.93    163.79 o 
  12  -9   2     1720.35     1758.23     93.62 o 
  13  -9   2      753.39      743.33     77.03 o 
 -13  -8   2      610.07      826.36     76.38 o 
 -12  -8   2     3792.55     4037.64    147.83 o 
 -11  -8   2     1595.59     1744.53    115.06 o 
 -10  -8   2      793.60      798.64     48.11 o 
  -9  -8   2     6403.96     6283.58    126.56 o 
  -8  -8   2     9679.29     9799.65    166.14 o 
  -7  -8   2     5301.95     5290.47    104.58 o 
  -6  -8   2      458.26      598.63     32.97 o 
  -5  -8   2     4348.79     4482.74     82.04 o 
  -4  -8   2    16487.34    16802.13    199.97 o 
  -3  -8   2    22118.89    22508.67    254.24 o 
  -2  -8   2    10079.12    11664.35    237.49 o 
  -1  -8   2     4929.41     6037.74    134.97 o 
   0  -8   2    33360.82    34275.23    767.65 o 
   1  -8   2    72236.74    75433.06   2354.15 o 
   2  -8   2    49407.88    53036.00   1684.06 o 
   3  -8   2      790.94      731.54     76.61 o 
   4  -8   2    13051.20    12548.43    225.75 o 
   5  -8   2      621.86      539.17     67.38 o 
   6  -8   2    11900.41    11667.95    225.35 o 
   7  -8   2      167.79      143.25     28.74 o 
   8  -8   2     4581.59     4494.94    125.88 o 
   9  -8   2    11607.98    12360.82    259.06 o 
  10  -8   2     6563.53     6656.94    200.27 o 
  11  -8   2      135.42       95.83     47.79 o 
  12  -8   2     2203.23     2690.04    132.17 o 
  13  -8   2      998.89     1020.71     85.44 o 
 -13  -7   2       18.73       -0.15     37.20 o 
 -12  -7   2      498.33      541.92     60.36 o 
 -11  -7   2     6694.38     7109.02    159.59 o 
 -10  -7   2     4098.28     4271.16    148.77 o 
  -9  -7   2     1929.68     1883.46     63.48 o 
  -8  -7   2      747.28      767.11     60.49 o 
  -7  -7   2    12467.98    12306.66    189.33 o 
  -6  -7   2    27482.70    27427.35    361.89 o 
  -5  -7   2    13649.49    13133.14    174.70 o 
  -4  -7   2      291.44      253.87     23.47 o 
  -3  -7   2    21442.08    20997.27    274.12 o 
  -2  -7   2    27919.09    30439.78    559.29 o 
  -1  -7   2    22774.92    22168.29    507.90 o 
   0  -7   2       14.31       47.38     16.64 o 
   1  -7   2       70.31      154.47     32.41 o 
   2  -7   2    62425.02    64219.59   2016.16 o 
   3  -7   2     5878.54     5163.73    225.19 o 
   4  -7   2     5511.73     5603.58    200.77 o 
   5  -7   2     1483.66     1659.39    101.94 o 
   6  -7   2    10820.99    10305.17    203.51 o 
   7  -7   2     8943.04     9360.19    267.92 o 
   8  -7   2     1709.75     1655.32     96.96 o 
   9  -7   2       34.60       83.57     30.13 o 
  10  -7   2     4618.24     4535.35    157.17 o 
  11  -7   2      857.25      875.47     61.12 o 
  12  -7   2     3374.94     3384.88    119.83 o 
  13  -7   2       30.64      100.18     45.46 o 
 -13  -6   2     1416.29     1402.31     88.55 o 
 -12  -6   2     2630.09     2643.81    121.25 o 
 -11  -6   2       20.11       43.62     29.89 o 
 -10  -6   2     2868.81     2733.90     81.52 o 
  -9  -6   2     6334.41     6508.47    125.54 o 
  -8  -6   2     8555.25     8921.54    151.47 o 
  -7  -6   2     1876.60     1981.09     56.12 o 
  -6  -6   2      502.59      539.07     37.59 o 
  -5  -6   2     4404.64     4185.24     72.39 o 
  -4  -6   2    50705.40    49453.46    562.52 o 
  -3  -6   2    12919.62    14105.29    232.56 o 
  -2  -6   2     7734.23     8299.59    173.18 o 
  -1  -6   2     6919.77     7232.29    150.59 o 
   0  -6   2    94240.88    97012.81   2092.83 o 
   1  -6   2    62583.44    65489.89   2037.63 o 
   2  -6   2    18752.10    18848.37    630.94 o 
   3  -6   2      570.67      598.53     63.14 o 
   4  -6   2    11334.42    10953.78    411.23 o 
   5  -6   2    20975.38    21698.80    364.78 o 
   6  -6   2    10392.36    10604.39    298.51 o 
   7  -6   2     1494.14     1778.11     79.55 o 
   8  -6   2     5631.82     5658.04    165.46 o 
   9  -6   2    13722.06    14168.81    329.80 o 
  10  -6   2     3791.05     3906.68    173.41 o 
  11  -6   2        4.46       -2.21     30.63 o 
  12  -6   2      512.42      441.73     48.56 o 
  13  -6   2     1424.70     1652.92    103.12 o 
 -13  -5   2       21.09       -1.37     36.77 o 
 -12  -5   2      450.68      512.11     69.88 o 
 -11  -5   2     4120.89     4334.38    113.84 o 
 -10  -5   2     2968.03     2918.25    121.29 o 
  -9  -5   2     1759.26     1726.21     58.40 o 
  -8  -5   2      679.10      717.10     37.11 o 
  -7  -5   2    13639.58    13480.89    198.92 o 
  -6  -5   2    19497.26    20153.92    252.79 o 
  -5  -5   2    30757.79    30546.41    361.34 o 
  -4  -5   2       17.37       53.17     11.46 o 
  -3  -5   2    62376.70    64727.29   1208.69 o 
  -2  -5   2    48422.75    48293.96    869.49 o 
  -1  -5   2    80811.97    88227.81   1561.16 o 
   0  -5   2    14294.96    14447.75    618.37 o 
   1  -5   2    23254.32    24544.98    787.52 o 
   2  -5   2    78154.70    82339.38   2554.93 o 
   3  -5   2    76773.10    80421.70   2506.94 o 
   4  -5   2       26.33       20.62     29.46 o 
   5  -5   2     8517.45     8422.33    234.91 o 
   6  -5   2    26979.08    28032.17    567.09 o 
   7  -5   2    12923.70    13653.78    254.18 o 
   8  -5   2     9210.41     9354.27    260.81 o 
   9  -5   2      190.88      172.48     55.77 o 
  10  -5   2     2799.67     2793.08    147.74 o 
  11  -5   2     3558.62     3559.01    124.81 o 
  12  -5   2     4796.28     5682.09    178.66 o 
  13  -5   2       27.97      -53.46     38.72 o 
 -13  -4   2     2283.65     2768.36    114.09 o 
 -12  -4   2      653.96      673.69     58.93 o 
 -11  -4   2      118.65      127.07     33.29 o 
 -10  -4   2     2288.36     2276.00     68.53 o 
  -9  -4   2     9157.54     9367.52    188.77 o 
  -8  -4   2     5551.52     5396.56    103.18 o 
  -7  -4   2     1561.18     1784.29     54.90 o 
  -6  -4   2     1850.41     1918.35     45.07 o 
  -5  -4   2     8891.77     8442.13    118.17 o 
  -4  -4   2    19328.16    19015.79    333.39 o 
  -3  -4   2      280.93      254.38     20.81 o 
  -2  -4   2     4382.77     4778.88    191.81 o 
  -1  -4   2     2758.58     3190.31     74.25 o 
   0  -4   2    75136.73    80482.59   1751.25 o 
   1  -4   2    27414.57    29649.99    661.63 o 
   2  -4   2     1204.21     1097.31     69.03 o 
   3  -4   2    23399.43    23095.36    759.32 o 
   4  -4   2    69284.74    73934.63   2317.11 o 
   5  -4   2    16971.53    17469.22    427.78 o 
   6  -4   2      539.71      608.02     44.64 o 
   7  -4   2     5350.92     5840.45    154.63 o 
   8  -4   2    15900.07    16616.73    306.02 o 
   9  -4   2     5076.38     4779.03    184.88 o 
  10  -4   2     1849.99     1855.28     78.78 o 
  11  -4   2      302.44      266.84     62.51 o 
  12  -4   2     3957.85     4318.49    530.35 o 
  13  -4   2     3269.85     3269.38    285.66 o 
 -13  -3   2      404.30      448.86     51.71 o 
 -12  -3   2     1663.35     1989.22    135.02 o 
 -11  -3   2     5387.80     5548.23    155.80 o 
 -10  -3   2     1480.67     1688.32     60.93 o 
  -9  -3   2       85.65       87.63     20.75 o 
  -8  -3   2     8324.89     7843.18    132.61 o 
  -7  -3   2    13519.68    13503.77    182.01 o 
  -6  -3   2     9097.33     9090.95    127.87 o 
  -5  -3   2       19.18       58.30     13.30 o 
  -4  -3   2      114.95      140.12     27.36 o 
  -3  -3   2   113602.34   116906.56   2729.63 o 
  -2  -3   2     3374.38     3973.19     90.01 o 
  -1  -3   2    14536.15    15125.11    282.21 o 
   0  -3   2     4374.57     4778.44    125.90 o 
   1  -3   2     6108.54     6744.86    228.55 o 
   2  -3   2    72285.70    75773.46   1654.67 o 
   3  -3   2    66173.53    68516.66   2132.75 o 
   4  -3   2    19748.51    13004.87    458.79 o 
   5  -3   2     6383.07     5876.75    252.13 o 
   6  -3   2    23969.37    25306.10    417.51 o 
   7  -3   2     3001.92     2954.52     94.05 o 
   8  -3   2     2494.71     2502.48     84.99 o 
   9  -3   2      402.02      414.02     34.61 o 
  10  -3   2     4051.21     4087.61    116.26 o 
  11  -3   2     6931.39     7764.12    217.41 o 
  12  -3   2      477.13      412.27     50.10 o 
  13  -3   2       15.11        6.36     65.87 o 
 -13  -2   2     2404.87     2615.35    104.36 o 
 -12  -2   2      380.59      405.46     44.33 o 
 -11  -2   2     1052.74     1156.18     63.07 o 
 -10  -2   2     5053.48     5244.74    115.78 o 
  -9  -2   2    15133.66    15245.72    225.63 o 
  -8  -2   2     6740.70     7403.98    124.51 o 
  -7  -2   2      500.69      509.97     31.35 o 
  -6  -2   2    10252.76    10779.27    204.98 o 
  -5  -2   2    14604.77    15232.55    305.69 o 
  -4  -2   2    26814.54    27065.39    877.18 o 
  -3  -2   2      241.29      292.66     27.15 o 
  -2  -2   2      237.28      165.08     16.96 o 
  -1  -2   2    64929.04    64240.12   1716.26 o 
   0  -2   2   158315.67   153821.33   4727.25 o 
   1  -2   2      128.23      141.01     19.78 o 
   2  -2   2     8774.95     6156.66    219.72 o 
   4  -2   2    35432.27    35556.42   1139.83 o 
   5  -2   2    25115.89    25204.51    588.81 o 
   6  -2   2       81.84      103.59     36.03 o 
   7  -2   2    21319.56    21698.96    300.43 o 
   8  -2   2    17492.91    17832.98    432.02 o 
   9  -2   2     3824.39     3853.16    105.79 o 
  10  -2   2     1589.32     1412.66    126.47 o 
  11  -2   2      803.12      905.55    143.53 o 
  12  -2   2     5653.32     6156.74    191.60 o 
  13  -2   2     2260.97     2579.10    114.86 o 
 -13  -1   2      482.57      549.18     54.33 o 
 -12  -1   2     5685.93     6043.19    442.02 o 
 -11  -1   2     3074.56     3255.22    103.48 o 
 -10  -1   2     4163.10     4103.21    106.05 o 
  -9  -1   2      428.10      364.48     30.87 o 
  -8  -1   2     5925.43     5992.20    129.51 o 
  -7  -1   2    28926.08    29661.86    439.80 o 
  -6  -1   2     2979.85     2579.07     75.34 o 
  -5  -1   2     1222.02     1380.78     81.40 o 
  -4  -1   2    56757.63    58691.77   1841.48 o 
  -3  -1   2    46552.21    49590.84   1552.74 o 
  -2  -1   2    42877.75    42926.50   1748.67 o 
  -1  -1   2     3387.17     3467.68     90.03 o 
   1  -1   2    53516.78    58512.88   1801.92 o 
   2  -1   2      315.72      533.81     34.73 o 
   3  -1   2      409.01      609.74     33.63 o 
   4  -1   2     3189.49     3474.62    153.21 o 
   5  -1   2    21945.08    22558.78    432.95 o 
   6  -1   2    12308.14    12505.80    230.60 o 
   7  -1   2     8777.49     9056.77    139.13 o 
   8  -1   2      100.14       74.90     17.54 o 
   9  -1   2     4043.04     4118.63    167.97 o 
  10  -1   2     9841.22    10594.56    236.28 o 
  11  -1   2     2800.65     2873.18    116.56 o 
  12  -1   2      140.32      140.50     38.78 o 
  13  -1   2      827.93      864.12     69.83 o 
 -12   0   2       16.97       -1.88     25.45 o 
 -11   0   2     2531.84     2564.48    175.97 o 
 -10   0   2     4198.33     4267.61    130.92 o 
  -9   0   2     8227.45     8991.50    234.77 o 
  -8   0   2      655.85      588.87     41.05 o 
  -7   0   2       64.68       56.27     19.54 o 
  -6   0   2    16697.08    17173.08    296.61 o 
  -5   0   2    65883.59    68896.99   1507.72 o 
  -4   0   2    14912.80    15996.71    545.92 o 
  -3   0   2     9276.17     9365.68    332.10 o 
  -2   0   2     4700.59     5725.29    213.19 o 
  -1   0   2    95782.42    98861.39   2145.75 o 
   0   0   2    25389.15        7.58      4.21 o 
   1   0   2    11319.70    11625.23    274.56 o 
   2   0   2     5856.10     6592.08    152.93 o 
   3   0   2    17375.01    17209.44    321.67 o 
   4   0   2     4418.49     4079.65    121.96 o 
   5   0   2    12302.13    12047.87    216.84 o 
   6   0   2     3976.28     4493.80     77.50 o 
   7   0   2    21430.71    21404.78    265.02 o 
   8   0   2    24408.04    25312.06    369.21 o 
   9   0   2     1873.14     2002.03     75.40 o 
  10   0   2     2553.09     2427.50    143.09 o 
  11   0   2     3651.33     3698.47    120.55 o 
  12   0   2     2630.58     2794.90    107.71 o 
  13   0   2     2026.60     2262.86    248.55 o 
 -12   1   2     1257.63     1003.03    161.21 o 
 -11   1   2     1036.81      806.63     97.03 o 
 -10   1   2      359.11      327.02     65.29 o 
  -9   1   2     1091.52     1071.55     67.01 o 
  -8   1   2     5271.64     6049.80    142.53 o 
  -7   1   2    17529.88    18335.07    295.12 o 
  -6   1   2     2857.99     2822.74     78.39 o 
  -5   1   2     2691.00     2754.44    147.74 o 
  -4   1   2    32371.02    32353.29   1047.23 o 
  -3   1   2    58326.02    61232.80   1911.78 o 
  -2   1   2    71122.33    76018.90   1659.73 o 
  -1   1   2     3732.43     4557.27    114.59 o 
   0   1   2     3663.04     2207.68     78.71 o 
   2   1   2    90646.63   101174.02   1785.35 o 
   3   1   2      427.26      601.02     26.14 o 
   4   1   2    13830.92    15054.46    357.84 o 
   5   1   2     8738.65     9271.93    146.88 o 
   6   1   2    41722.86    42987.50    495.06 o 
   7   1   2     9584.74     9715.02    147.99 o 
   8   1   2      113.05      102.99     20.30 o 
   9   1   2     7173.40     7440.21    160.20 o 
  10   1   2     5992.54     6224.25    165.52 o 
  11   1   2     2998.04     3019.43    108.80 o 
  12   1   2      109.12      131.06     38.16 o 
  13   1   2      973.45      962.72     76.49 o 
 -12   2   2      164.50      161.63     88.81 o 
 -11   2   2      736.87      845.61    141.01 o 
 -10   2   2     6137.10     6201.95    228.95 o 
  -9   2   2     1472.17     1469.89     63.42 o 
  -8   2   2      997.79      804.35     72.43 o 
  -7   2   2       93.23       70.93     22.29 o 
  -6   2   2    10928.83    11253.39    185.08 o 
  -5   2   2    21238.50    21814.95    745.43 o 
  -4   2   2     6541.57     6496.75    262.23 o 
  -3   2   2    41873.46    41677.72   1321.66 o 
  -2   2   2    16100.39    17413.99    518.14 o 
  -1   2   2    33408.85    35140.41    776.07 o 
   0   2   2    17150.37    18792.86    417.13 o 
   1   2   2    12777.84    12381.08    397.76 o 
   2   2   2   182505.63   172565.38   3052.59 o 
   3   2   2    44343.46    44518.68    797.24 o 
   4   2   2     5503.59     5461.90     90.70 o 
   5   2   2       14.00       32.66     10.99 o 
   6   2   2     6346.23     6875.26    102.26 o 
   7   2   2    15816.79    16211.62    226.86 o 
   8   2   2    10236.88    10684.74    166.25 o 
   9   2   2      794.54      708.47     45.37 o 
  10   2   2     1939.31     1814.32    100.35 o 
  11   2   2     5792.26     6367.74    176.01 o 
  12   2   2     2326.30     2449.27    104.95 o 
  13   2   2      768.28      689.46     65.68 o 
 -11   3   2     1915.88     1959.76    188.99 o 
 -10   3   2        0.53      101.86     68.19 o 
  -9   3   2     4162.79     4239.48    162.27 o 
  -8   3   2    20343.71    19907.21    313.41 o 
  -7   3   2    12819.66    13112.82    253.40 o 
  -6   3   2     4453.41     4424.74    148.45 o 
  -5   3   2      624.98      679.35     76.61 o 
  -4   3   2    62571.30    64949.86   2046.47 o 
  -3   3   2    30168.32    29406.50    952.94 o 
  -2   3   2     8461.81     8120.63    290.43 o 
  -1   3   2    11429.32    11789.16    277.39 o 
   0   3   2    41685.04    45126.70   1134.14 o 
   1   3   2      901.34      815.37     59.34 o 
   2   3   2    10554.65    11109.93    259.02 o 
   3   3   2      602.78      587.32     27.45 o 
   4   3   2    17178.66    18869.52    246.29 o 
   5   3   2    44990.20    47718.86    588.78 o 
   6   3   2    12202.04    12436.74    178.77 o 
   7   3   2     4447.75     4661.14     89.50 o 
   8   3   2     1286.20     1385.03     61.93 o 
   9   3   2     6368.66     6439.80    132.80 o 
  10   3   2     6221.01     6651.78    178.54 o 
  11   3   2     1239.92     1264.31     80.24 o 
  12   3   2       78.08       77.46     37.23 o 
  13   3   2      842.54      885.06     79.04 o 
 -11   4   2     3611.22     3632.88    247.07 o 
 -10   4   2     6390.52     6320.44    225.45 o 
  -9   4   2     7550.22     7647.74    205.14 o 
  -8   4   2     1425.55     1415.41     57.48 o 
  -7   4   2     2449.25     2512.53     91.22 o 
  -5   4   2    28955.90    29224.72    872.13 o 
  -4   4   2     2733.61     2455.59    137.64 o 
  -3   4   2     1181.88     1556.95     96.39 o 
  -2   4   2    47937.55    49081.11   1542.22 o 
  -1   4   2   110802.74   112746.07   3690.12 o 
   0   4   2    82983.26    83026.79   1803.93 o 
   1   4   2     9318.96    10945.15    205.12 o 
   2   4   2    11928.73    12551.42    234.84 o 
   3   4   2    38618.47    39519.44    807.83 o 
   4   4   2    35667.12    37903.14    474.22 o 
   5   4   2     1308.73     1269.69     33.31 o 
   6   4   2     5541.90     5340.88    104.64 o 
   7   4   2     8984.34     8987.82    159.40 o 
   8   4   2     4543.42     4712.65    111.62 o 
   9   4   2       23.85       46.86     23.45 o 
  10   4   2     1981.82     2064.02     91.40 o 
  11   4   2     4525.68     4735.41    150.70 o 
  12   4   2     2244.49     2230.98    111.15 o 
  13   4   2      279.41      283.06     52.01 o 
 -10   5   2       45.65       -3.43     40.83 o 
  -9   5   2     5691.08     5624.39    208.47 o 
  -8   5   2    12762.04    13018.91    305.80 o 
  -7   5   2    11040.72    10790.09    524.29 o 
  -6   5   2      653.29      689.81     67.77 o 
  -5   5   2    14211.17    14889.64    373.34 o 
  -4   5   2    37607.43    37344.45   1218.12 o 
  -3   5   2    19298.28    21786.75    731.54 o 
  -2   5   2     4958.29     5042.51    204.98 o 
  -1   5   2    16832.93    17877.75    586.75 o 
   0   5   2    31263.31    32556.21   1069.74 o 
   1   5   2     7930.12     7915.52    155.25 o 
   2   5   2    12970.38    14340.12    268.17 o 
   3   5   2     4705.72     5457.82     96.27 o 
   4   5   2    21477.72    22871.88    273.74 o 
   5   5   2    25857.84    25785.73    309.02 o 
   6   5   2     6844.06     6781.61    131.80 o 
   7   5   2       36.09       31.24     16.41 o 
   8   5   2     2961.74     3060.59     90.82 o 
   9   5   2     4246.41     4509.95    114.88 o 
  10   5   2     4359.08     4451.15    126.63 o 
  11   5   2       14.36       34.04     39.00 o 
  12   5   2      158.68       95.08     40.57 o 
  13   5   2     1114.73     1214.40     84.85 o 
 -11   6   2     5521.16     5843.08    314.00 o 
 -10   6   2     6987.95     6872.42    388.08 o 
  -9   6   2     3887.83     4236.38    177.44 o 
  -8   6   2      788.16      673.55     49.09 o 
  -7   6   2    20006.97    19878.41    347.75 o 
  -6   6   2     9675.48    10060.53    226.67 o 
  -5   6   2     9701.60     9626.84    265.15 o 
  -4   6   2       55.35       36.62     34.09 o 
  -3   6   2      808.62     1165.08     87.55 o 
  -2   6   2     7343.41     7610.06    290.85 o 
  -1   6   2    42406.60    45035.32   1418.89 o 
   0   6   2     5603.42     6048.33    238.02 o 
   1   6   2    17738.05    19099.51    394.03 o 
   2   6   2    26612.31    28019.93    443.51 o 
   3   6   2    12628.78    12993.40    162.60 o 
   4   6   2     1129.42      986.78     26.34 o 
   5   6   2      602.79      563.26     28.38 o 
   6   6   2    37774.46    37183.24    472.82 o 
   7   6   2     3380.19     3327.15     90.86 o 
   8   6   2     3992.22     4185.43    123.40 o 
   9   6   2        0.98       35.88     23.60 o 
  10   6   2     1682.02     1714.70     79.89 o 
  11   6   2     3711.46     3964.62    171.15 o 
  12   6   2     1886.97     1964.72    103.07 o 
  13   6   2      192.15      207.33     51.88 o 
 -11   7   2     1040.21     1152.87    147.74 o 
 -10   7   2     2220.98     2182.29    135.56 o 
  -9   7   2     1643.91     1717.67     78.12 o 
  -8   7   2    13602.37    14048.16    241.49 o 
  -7   7   2     1273.49     1243.35     58.72 o 
  -6   7   2      831.28      866.30     46.14 o 
  -5   7   2     9942.27    10179.17    461.32 o 
  -4   7   2    29775.38    30648.28    703.32 o 
  -3   7   2    24921.53    25867.90    867.08 o 
  -2   7   2    14884.07    15816.56    547.60 o 
  -1   7   2     4275.73     5478.99    218.87 o 
   0   7   2    33523.89    34320.63   1088.05 o 
   1   7   2    10343.89    10388.06    312.02 o 
   2   7   2     1277.40     1256.61     37.03 o 
   3   7   2      860.28     1037.64     28.06 o 
   4   7   2    18237.36    18580.42    248.41 o 
   5   7   2    14159.29    13725.92    219.00 o 
   6   7   2      604.19      637.73     45.53 o 
   7   7   2      273.08      289.03     34.64 o 
   8   7   2     6165.34     6231.96    132.62 o 
   9   7   2     4303.55     4290.49    109.30 o 
  10   7   2     2392.71     2384.19     85.02 o 
  11   7   2      224.02      149.04     41.36 o 
  12   7   2     1388.46     1451.74    124.12 o 
 -12   8   2     1889.46     2123.49    205.40 o 
 -11   8   2     2728.81     2804.53    214.66 o 
 -10   8   2    10474.57    11157.73    354.71 o 
  -9   8   2      286.82      258.30     63.99 o 
  -8   8   2      601.01      585.05     43.12 o 
  -7   8   2    14375.74    14719.96    244.90 o 
  -6   8   2     7474.50     7475.15    140.10 o 
  -5   8   2    12375.51    12746.61    553.63 o 
  -4   8   2        4.28       49.71     30.52 o 
  -3   8   2     1977.81     1756.46    117.01 o 
  -2   8   2    13190.49    12014.89    436.48 o 
  -1   8   2    73283.55    77419.76   2414.34 o 
   0   8   2    30950.06    33855.94   1080.06 o 
   1   8   2    31777.46    32229.62    509.96 o 
   2   8   2    74535.44    78183.15    880.64 o 
   3   8   2     7248.75     7348.78     99.22 o 
   4   8   2     1551.33     1709.07     42.06 o 
   5   8   2     6749.40     6732.69    127.35 o 
   6   8   2    10154.23    10193.21    178.63 o 
   7   8   2    12068.84    12095.56    209.32 o 
   8   8   2     1637.25     1678.48     65.89 o 
   9   8   2      674.10      645.97     47.32 o 
  10   8   2     1955.01     1754.27    130.77 o 
  11   8   2     2236.04     2252.45    140.24 o 
  12   8   2     1197.89     1003.47     80.62 o 
 -12   9   2     2068.60     2158.43    209.61 o 
 -11   9   2     1142.56     1282.94    161.63 o 
 -10   9   2     2178.52     2400.45    195.30 o 
  -9   9   2     6882.91     7325.27    380.50 o 
  -8   9   2    13142.50    13269.05    263.44 o 
  -7   9   2       21.88       59.99     21.71 o 
  -6   9   2     2009.37     2026.40     62.44 o 
  -5   9   2    17735.87    18273.41    316.30 o 
  -4   9   2     3253.51     3220.15     85.19 o 
  -3   9   2     7249.06     7145.80    303.48 o 
  -2   9   2     1660.22     1828.44    116.59 o 
  -1   9   2      130.94      344.47     82.50 o 
   0   9   2    18975.46    18907.63    354.03 o 
   1   9   2      121.70      150.35     20.61 o 
   2   9   2      671.09      501.19     32.96 o 
   3   9   2     5443.47     5888.54     90.93 o 
   4   9   2    13320.26    13605.87    215.34 o 
   5   9   2     1504.54     1518.54     74.57 o 
   6   9   2     2511.55     2514.80     73.11 o 
   7   9   2      552.94      472.77     38.49 o 
   8   9   2     5262.46     5115.19    120.55 o 
   9   9   2     5424.13     5324.59    128.29 o 
  10   9   2     4111.01     4247.94    117.27 o 
  11   9   2      337.35      254.62     50.65 o 
  12   9   2      873.50      843.32    104.71 o 
 -13  10   2      207.05      165.42    117.43 o 
 -12  10   2     2542.23     2746.86    241.18 o 
 -11  10   2     5744.93     6008.50    340.94 o 
 -10  10   2     3779.49     3977.18    259.70 o 
  -9  10   2      405.29      487.47    159.74 o 
  -8  10   2       94.34       86.40     45.37 o 
  -7  10   2    22767.69    23152.61    404.75 o 
  -6  10   2    13443.23    13364.90    251.33 o 
  -5  10   2    23723.21    23255.18    392.09 o 
  -4  10   2     8213.54     8307.99    169.56 o 
  -3  10   2    21018.82    21011.23    359.90 o 
  -2  10   2    47277.75    48218.08   1044.76 o 
  -1  10   2    15319.63    14981.80    291.94 o 
   0  10   2     3123.85     3625.46    120.58 o 
   1  10   2    10586.43    10961.92    194.06 o 
   2  10   2    14184.80    13599.73    176.79 o 
   3  10   2    23529.09    23529.85    289.04 o 
   4  10   2        8.00       18.53     15.71 o 
   5  10   2      115.92      103.10     29.84 o 
   6  10   2     8601.50     8569.70    161.08 o 
   7  10   2     6831.29     6608.29    139.01 o 
   8  10   2      189.01      142.86     30.51 o 
   9  10   2      155.10       88.54     29.35 o 
  10  10   2     1765.10     1800.57     98.19 o 
  11  10   2      978.01      789.69     74.06 o 
  12  10   2      451.88      328.58     58.64 o 
 -13  11   2     3963.64     3960.35    289.59 o 
 -12  11   2     1233.84     1334.71    180.99 o 
 -11  11   2      707.19      808.99    141.85 o 
 -10  11   2     1976.76     2596.60    208.77 o 
  -9  11   2    13752.33    13940.56    417.87 o 
  -8  11   2     8994.50     9191.19    301.88 o 
  -7  11   2      305.23      370.93     43.01 o 
  -6  11   2     4972.97     5039.15    112.91 o 
  -5  11   2    47114.42    47632.04    890.19 o 
  -4  11   2    17956.06    17851.50    308.85 o 
  -3  11   2     2786.06     2962.05     82.72 o 
  -2  11   2     5437.54     5731.24    138.55 o 
  -1  11   2    69994.05    73068.78   1093.73 o 
   0  11   2    17278.20    18368.85    270.81 o 
   1  11   2     3104.82     2897.24     65.49 o 
   2  11   2     3562.20     3619.07     66.35 o 
   3  11   2    13266.63    12809.01    189.33 o 
   4  11   2    36173.69    35551.11    501.62 o 
   5  11   2     8882.62     8639.81    178.32 o 
   6  11   2     1311.64     1252.97     55.69 o 
   7  11   2     1638.11     1548.61     64.40 o 
   8  11   2     3415.92     3107.39     93.92 o 
   9  11   2     7110.26     6997.95    157.12 o 
  10  11   2      348.42      334.94     67.34 o 
  11  11   2      243.74      180.66     46.38 o 
  12  11   2     1015.69      922.32     85.17 o 
 -13  12   2      461.74      516.88    141.85 o 
 -12  12   2     3863.46     3771.78    280.33 o 
 -11  12   2     5071.53     5063.55    314.42 o 
 -10  12   2     2318.74     2373.09    214.24 o 
  -9  12   2      237.43      290.85     89.65 o 
  -8  12   2     4301.44     4402.11    208.56 o 
  -7  12   2     9358.01     9069.82    304.76 o 
  -6  12   2    32969.35    33657.85    493.79 o 
  -5  12   2      352.86      340.98     35.02 o 
  -4  12   2     5444.88     5189.48    201.02 o 
  -3  12   2    28211.98    29075.93    416.13 o 
  -2  12   2    11736.39    12587.76    198.61 o 
  -1  12   2     5900.66     6577.55    118.98 o 
   0  12   2     1210.01     1560.32     47.41 o 
   1  12   2    15178.33    15662.28    237.11 o 
   2  12   2    29122.22    28909.47    349.66 o 
   3  12   2     8474.36     8422.76    139.12 o 
   4  12   2     2016.53     1988.57     58.33 o 
   5  12   2     6915.39     6917.53    138.87 o 
   6  12   2     6998.52     6558.63    138.08 o 
   7  12   2     3763.55     3679.74    100.51 o 
   8  12   2      142.99      111.58     30.55 o 
   9  12   2      557.33      604.12     52.55 o 
  10  12   2     3585.10     3435.96    116.35 o 
  11  12   2     1193.23     1348.71     95.86 o 
 -13  13   2     2078.64     1970.28    225.61 o 
 -12  13   2     1172.91     1145.30    180.15 o 
 -11  13   2      426.89      471.84    122.06 o 
 -10  13   2     4054.91     3973.82    273.59 o 
  -9  13   2    12112.74    12180.31    526.98 o 
  -8  13   2     3328.10     3028.25    161.42 o 
  -7  13   2      764.20      783.60     85.54 o 
  -6  13   2     4624.64     4797.59    129.66 o 
  -5  13   2    34227.58    34560.93    565.45 o 
  -4  13   2     9980.86    10664.76    183.95 o 
  -3  13   2     9526.38    10163.36    172.80 o 
  -2  13   2     4335.16     4801.38     88.93 o 
  -1  13   2    23461.09    23475.44    344.00 o 
   0  13   2    11442.70    11705.07    190.20 o 
   1  13   2    11052.55    10760.68    160.75 o 
   2  13   2      211.11      203.44     22.37 o 
   3  13   2    16228.67    15737.64    229.27 o 
   4  13   2    14868.25    14648.34    220.75 o 
   5  13   2     3907.48     3587.61    131.05 o 
   6  13   2        5.16       14.11     20.62 o 
   7  13   2     2699.71     2554.83     84.38 o 
   8  13   2     4208.64     4301.31    187.93 o 
   9  13   2     1933.18     1917.34     82.68 o 
  10  13   2       89.56       51.56     33.90 o 
  11  13   2     1819.24     1890.32     98.42 o 
 -13  14   2      605.84      676.40    162.47 o 
 -12  14   2     3528.16     4050.84    298.43 o 
 -11  14   2     4408.30     4863.62    318.63 o 
 -10  14   2     5201.34     5039.56    311.89 o 
  -9  14   2     2425.70     2598.28    208.77 o 
  -8  14   2     7834.19     7830.02    281.48 o 
  -7  14   2     5757.67     6100.89    231.57 o 
  -6  14   2     1538.60     1387.38     71.30 o 
  -5  14   2     1466.84     1251.00     75.70 o 
  -4  14   2     3914.92     4169.13     96.35 o 
  -3  14   2    25357.18    24746.95    366.79 o 
  -2  14   2     9656.86    10451.59    161.26 o 
  -1  14   2     2592.50     2656.63     78.89 o 
   0  14   2     3344.64     3598.52     82.90 o 
   1  14   2    23144.52    23692.64    316.82 o 
   2  14   2    17418.59    16464.61    292.00 o 
   3  14   2      834.85      813.97     40.53 o 
   4  14   2     3144.11     3094.90     77.77 o 
   5  14   2    11213.38    10940.41    198.44 o 
   6  14   2     4456.87     4138.81    107.56 o 
   7  14   2      411.38      404.39     42.75 o 
   8  14   2      118.64       39.92     29.34 o 
   9  14   2     2410.18     2407.28    156.04 o 
  10  14   2     3777.23     4145.57    125.68 o 
  11  14   2     1167.83     1254.10     85.24 o 
 -12  15   2      681.54      714.71    160.79 o 
 -11  15   2     1986.58     2282.60    233.18 o 
 -10  15   2     4516.34     4844.26    312.74 o 
  -9  15   2     7536.06     8438.00    418.39 o 
  -8  15   2     1256.33     1436.15    163.73 o 
  -7  15   2     4412.86     4681.24    200.81 o 
  -6  15   2     9816.18     8958.68    201.10 o 
  -5  15   2    10858.28    10396.04    243.32 o 
  -4  15   2     2078.17     2173.51     67.63 o 
  -3  15   2      493.11      459.76     42.43 o 
  -2  15   2     6280.59     5904.67    108.00 o 
  -1  15   2    20906.92    21225.04    292.10 o 
   0  15   2     3864.36     3709.33     94.10 o 
   1  15   2     1515.32     1657.57     55.64 o 
   2  15   2     3000.87     2843.54     76.69 o 
   3  15   2     6803.41     7010.66    139.58 o 
   4  15   2     4708.37     4521.91     99.68 o 
   5  15   2      675.31      677.81     77.71 o 
   6  15   2     1589.79     1524.91     68.06 o 
   7  15   2     9125.55     9046.69    262.44 o 
   8  15   2     4513.90     4504.93    124.28 o 
   9  15   2     2520.55     2475.81     96.63 o 
  10  15   2      159.23      143.45     45.66 o 
  11  15   2     1047.86     1014.47     95.24 o 
 -12  16   2     3010.92     3393.80    276.12 o 
 -11  16   2     2351.17     1864.21    216.35 o 
 -10  16   2      146.39       91.34     97.65 o 
  -9  16   2     2463.58     2415.61    220.98 o 
  -8  16   2    14479.94    14303.38    593.06 o 
  -7  16   2     4919.24     4246.45    353.01 o 
  -6  16   2     1041.23     1167.80    114.45 o 
  -5  16   2     3875.28     4154.34    130.86 o 
  -4  16   2    15176.39    15005.18    249.82 o 
  -3  16   2    27842.12    27082.73    403.03 o 
  -2  16   2    10853.31    10887.74    172.31 o 
  -1  16   2      811.66     1029.80     41.95 o 
   0  16   2     7266.87     7674.08    188.32 o 
   1  16   2    13902.29    14208.37    264.17 o 
   2  16   2    11266.90    11078.54    192.54 o 
   3  16   2       94.01       82.32     24.81 o 
   4  16   2     2041.38     1889.00     70.34 o 
   5  16   2    18854.64    17788.35    294.21 o 
   6  16   2     3632.00     3538.43    103.13 o 
   7  16   2     4995.26     4716.42    125.12 o 
   8  16   2      992.16      932.27     63.36 o 
   9  16   2     1957.13     1794.79    130.91 o 
  10  16   2     2653.51     2747.24    117.54 o 
 -12  17   2      128.91       15.99     98.49 o 
 -11  17   2     2101.44     2264.50    242.44 o 
 -10  17   2     1709.27     1649.97    204.56 o 
  -9  17   2     2032.92     1897.46    201.62 o 
  -8  17   2      185.61      231.92     93.02 o 
  -7  17   2     3035.12     2690.56    148.49 o 
  -6  17   2    13750.12    12969.27    269.97 o 
  -5  17   2     8439.68     7699.48    182.32 o 
  -4  17   2      736.34      759.84     54.89 o 
  -3  17   2      335.72      392.30     43.80 o 
  -2  17   2    22193.09    21675.79    305.56 o 
  -1  17   2    12251.75    12832.17    218.94 o 
   0  17   2     1752.61     1744.31     68.53 o 
   1  17   2       13.40       68.72     23.80 o 
   2  17   2     3451.67     3326.33    148.30 o 
   3  17   2    14912.44    14832.32    324.66 o 
   4  17   2     7333.36     7406.41    154.20 o 
   5  17   2     3018.92     2753.33     98.34 o 
   6  17   2     5306.71     4857.89    125.98 o 
   7  17   2     6777.80     6406.74    153.15 o 
   8  17   2     3374.15     3274.89    108.04 o 
   9  17   2      572.57      466.11     54.59 o 
  10  17   2      717.71      832.34     75.32 o 
 -12  18   2     2392.57     2213.57    248.34 o 
 -11  18   2      777.64      785.00    162.47 o 
 -10  18   2      201.90       98.91     99.76 o 
  -9  18   2     1339.55     1344.81    182.68 o 
  -8  18   2     9156.88     7889.13    401.97 o 
  -7  18   2     5508.10     5097.19    215.09 o 
  -6  18   2      930.50      825.09     66.44 o 
  -5  18   2     3986.22     3673.13    135.30 o 
  -4  18   2     9659.90     9347.56    268.41 o 
  -3  18   2     6195.58     6797.67    129.17 o 
  -2  18   2     4296.98     4214.76     93.82 o 
  -1  18   2     3660.42     4038.06    100.22 o 
   0  18   2     6527.06     6774.60    139.88 o 
   1  18   2    14342.17    14657.92    306.50 o 
   2  18   2     2852.99     2719.32    108.77 o 
   3  18   2      140.83      124.88     28.96 o 
   4  18   2     2890.87     2844.73     89.55 o 
   5  18   2     7530.84     7215.56    175.19 o 
   6  18   2     7239.63     7185.74    178.37 o 
   7  18   2      265.81      177.53     43.07 o 
   8  18   2      629.09      632.31     65.19 o 
   9  18   2     1339.61     1294.67     86.78 o 
 -11  19   2     1997.68     1905.46    229.40 o 
 -10  19   2     4974.46     5150.26    334.62 o 
  -9  19   2      945.81      835.93    155.74 o 
  -8  19   2        1.73       45.88     82.92 o 
  -7  19   2     3968.73     3996.67    436.48 o 
  -6  19   2    10551.86     9914.24    433.54 o 
  -5  19   2     5114.53     5148.31    146.82 o 
  -4  19   2        6.55       28.36     24.55 o 
  -3  19   2     5268.96     5222.18    123.61 o 
  -2  19   2    11368.02    11881.64    194.06 o 
  -1  19   2     3810.25     4247.00    133.05 o 
   0  19   2     6477.59     6380.57    153.91 o 
   1  19   2      525.88      642.45     51.01 o 
   2  19   2     8639.47     8388.16    222.45 o 
   3  19   2    11367.13    11828.22    247.64 o 
   4  19   2     4641.57     4448.02    118.31 o 
   5  19   2        7.54       -7.91     28.65 o 
   6  19   2     3256.70     2961.59    110.30 o 
   7  19   2     1067.06      998.37     73.75 o 
   8  19   2     1961.57     1906.95     99.29 o 
   9  19   2       29.42       57.80     44.64 o 
 -11  20   2     1499.96     1821.70    231.50 o 
 -10  20   2      133.41      152.79    112.38 o 
  -9  20   2     2785.77     2676.99    252.13 o 
  -8  20   2     7952.55     7200.10    390.60 o 
  -7  20   2     3346.04     3135.05    257.81 o 
  -6  20   2      418.27      394.46     77.14 o 
  -5  20   2     3915.33     3902.02    144.02 o 
  -4  20   2     8388.68     8584.78    225.79 o 
  -3  20   2     9231.73     9226.79    183.79 o 
  -2  20   2       58.01       72.23     26.70 o 
  -1  20   2     1094.51     1127.16     58.61 o 
   0  20   2    13485.70    13703.67    269.73 o 
   1  20   2    11081.83    11034.06    232.65 o 
   2  20   2     1815.89     1933.88     84.42 o 
   3  20   2     1718.35     1515.38     92.96 o 
   4  20   2     4541.21     4499.04    138.89 o 
   5  20   2     3169.84     2965.03    109.75 o 
   6  20   2     1451.96     1628.51    122.66 o 
   7  20   2       67.55       91.23     41.40 o 
   8  20   2      952.58      875.34    102.05 o 
   9  20   2     1896.63     2072.63    164.76 o 
 -11  21   2     2532.13     2411.82    258.02 o 
 -10  21   2     6298.94     6952.18    408.28 o 
  -9  21   2     1169.04     1093.10    178.89 o 
  -8  21   2     1540.90     1562.00    195.72 o 
  -7  21   2     5716.34     5476.89    323.68 o 
  -6  21   2     9065.32     8778.34    303.61 o 
  -5  21   2     3175.30     3226.77    160.45 o 
  -4  21   2      136.79      152.39     34.78 o 
  -3  21   2     5443.42     5753.97    137.57 o 
  -2  21   2     9744.83    10574.02    231.18 o 
  -1  21   2    11287.82    11858.46    245.91 o 
   0  21   2      901.72     1042.76     65.44 o 
   1  21   2     3410.14     3513.68    124.22 o 
   2  21   2     8366.75     8372.79    198.36 o 
   3  21   2     8682.96     8160.61    198.20 o 
   4  21   2       39.40       35.69     39.43 o 
   5  21   2      208.23      220.11     55.96 o 
   6  21   2     1390.07     1220.39     80.76 o 
   7  21   2     2887.01     2703.59    114.60 o 
   8  21   2     1914.53     1927.11    111.48 o 
 -10  22   2      487.54      470.16    149.84 o 
  -9  22   2     3837.00     4161.12    305.16 o 
  -8  22   2     2085.84     1876.42    212.14 o 
  -7  22   2      599.50      451.22    124.17 o 
  -6  22   2     1586.92     1579.34    103.50 o 
  -5  22   2     2099.35     2339.61    102.14 o 
  -4  22   2    11985.38    11766.17    252.66 o 
  -3  22   2     3332.99     3250.87    116.82 o 
  -2  22   2      480.85      536.22     56.20 o 
  -1  22   2     3757.75     4024.92    125.12 o 
   0  22   2     7857.38     7849.06    189.48 o 
   1  22   2     3639.77     3778.26    122.26 o 
   2  22   2       46.75       79.44     35.14 o 
   3  22   2     5307.61     4885.43    147.93 o 
   4  22   2     5293.07     5024.62    200.45 o 
   5  22   2     1948.98     1886.27    178.26 o 
   6  22   2      891.54      994.29     93.89 o 
   7  22   2      145.36      133.19     47.69 o 
   8  22   2     2084.67     2004.18    108.23 o 
 -10  23   2     1932.12     1746.36    228.55 o 
  -9  23   2       10.35       -7.58     99.33 o 
  -8  23   2     1106.36      966.41    169.21 o 
  -7  23   2     3768.33     3933.75    191.99 o 
  -6  23   2    10229.04    11016.59    353.96 o 
  -5  23   2     1474.13     1216.17     80.97 o 
  -4  23   2      100.64       90.94     38.77 o 
  -3  23   2     4966.96     5284.65    178.87 o 
  -2  23   2     6775.08     7241.45    221.66 o 
  -1  23   2     2066.17     2122.08    112.34 o 
   0  23   2     1429.87     1310.88     77.75 o 
   1  23   2     3659.63     3967.71    130.25 o 
   2  23   2     5604.76     5564.76    161.23 o 
   3  23   2     1861.42     1630.07     92.16 o 
   4  23   2       31.93       83.58     40.15 o 
   5  23   2      489.88      463.31     89.47 o 
   6  23   2     3907.00     3724.25    201.41 o 
   7  23   2     2372.90     2384.74    138.35 o 
  -9  24   2     3671.07     3563.01    288.32 o 
  -8  24   2     2097.49     2622.27    252.13 o 
  -7  24   2       12.67       73.24     95.97 o 
  -6  24   2      761.92      660.48     81.69 o 
  -5  24   2     8733.53     8761.17    271.62 o 
  -4  24   2    12161.82    12611.90    321.78 o 
  -3  24   2      843.00      680.20     76.67 o 
  -2  24   2     1234.89     1107.29    118.19 o 
  -1  24   2     6172.47     6549.64    204.99 o 
   0  24   2     3090.93     3443.62    123.54 o 
   1  24   2     1989.44     2066.16    100.14 o 
   2  24   2      340.27      361.69     54.30 o 
   3  24   2     1887.82     2031.11    115.13 o 
   4  24   2     5955.15     6312.85    182.84 o 
   5  24   2     1080.03      937.56    154.42 o 
   6  24   2      201.49      101.65     59.09 o 
   7  24   2      829.11      742.85     92.07 o 
  -9  25   2       15.57      -47.14    100.60 o 
  -8  25   2      492.32      454.58    129.22 o 
  -7  25   2     3704.04     3390.86    260.12 o 
  -6  25   2     6327.81     6830.56    222.82 o 
  -5  25   2       67.82      101.00     52.74 o 
  -4  25   2       29.68       84.84     50.83 o 
  -3  25   2     6303.47     7167.82    226.23 o 
  -2  25   2     1823.80     1743.51    112.05 o 
  -1  25   2     1121.87     1443.73    228.18 o 
   0  25   2      435.36      431.77     67.10 o 
   1  25   2     1952.64     2086.41    104.28 o 
   2  25   2     3885.74     4268.08    145.48 o 
   3  25   2     1693.23     1647.19     97.51 o 
   4  25   2      389.59      265.28     62.85 o 
   5  25   2     1504.45     1462.27    110.69 o 
   6  25   2     3082.51     3124.37    152.61 o 
  -8  26   2     3360.78     3422.42    279.91 o 
  -7  26   2      313.34      372.51    129.64 o 
  -6  26   2     1172.78     1224.98    193.29 o 
  -5  26   2     7735.46     8174.66    310.27 o 
  -4  26   2     4092.18     4923.98    188.88 o 
  -3  26   2     1274.51     1102.68    168.04 o 
  -2  26   2      334.77      304.94     65.32 o 
  -1  26   2     2247.95     2378.13    131.54 o 
   0  26   2     2639.59     2627.31    136.71 o 
   1  26   2     2835.55     3051.10    124.30 o 
   2  26   2       38.50       52.68     43.77 o 
   3  26   2     1633.26     1671.54    100.30 o 
   4  26   2     2402.34     2258.83    132.13 o 
   5  26   2     1132.97     1121.21    180.78 o 
  -8  27   2     2974.23     2975.84    274.85 o 
  -7  27   2     4612.40     4229.73    307.26 o 
  -6  27   2      912.50      592.64    140.58 o 
  -5  27   2      212.17      214.18     83.14 o 
  -4  27   2     1786.32     1874.13    126.37 o 
  -3  27   2     7306.08     7447.65    242.53 o 
  -2  27   2     2041.52     2413.84    136.54 o 
  -1  27   2      774.81      751.02     88.73 o 
   0  27   2      348.83      315.33     66.85 o 
   1  27   2     5388.07     5680.63    203.20 o 
   2  27   2     2918.45     2877.33    144.65 o 
   3  27   2     1051.23      995.99     86.51 o 
   4  27   2       12.73       39.57     54.48 o 
  -7  28   2      416.60      102.28    113.22 o 
  -5  28   2     1749.36     1763.30    319.05 o 
  -4  28   2     1113.99     1339.75    140.11 o 
  -3  28   2        3.22      -18.78     67.20 o 
  -2  28   2     1470.08     1938.78    128.19 o 
  -1  28   2     6947.32     7715.84    249.51 o 
   0  28   2     3446.64     3954.26    171.36 o 
   1  28   2      149.62      296.82     69.91 o 
   2  28   2     2062.95     2078.91    132.01 o 
   3  28   2     2494.58     2408.46    167.74 o 
  -5  29   2      179.38      151.85    114.49 o 
  -4  29   2     2687.75     3052.76    201.59 o 
  -3  29   2     3779.30     4237.21    358.92 o 
  -2  29   2     2478.51     2439.32    145.49 o 
  -1  29   2      413.44      393.83     80.13 o 
   0  29   2     1572.21     1658.45    135.63 o 
   1  29   2     5251.21     5465.13    208.16 o 
   2  29   2     3161.69     3250.24    222.62 o 
  -4  30   2      829.43      655.31    119.78 o 
  -3  30   2      325.41      545.34    106.42 o 
  -2  30   2     2714.06     2859.61    160.75 o 
  -1  30   2     3950.25     4503.47    278.32 o 
   0  30   2     1580.36     1681.10    128.14 o 
   0 -31   3       55.77       65.83     61.07 o 
   1 -31   3      235.48      147.07     68.44 o 
   2 -31   3      276.43      377.35     99.41 o 
   3 -31   3      179.70      319.93     97.21 o 
   4 -31   3      215.52      -35.78    102.70 o 
  -2 -30   3      337.98      243.23     61.37 o 
  -1 -30   3      309.28      363.63     65.57 o 
   0 -30   3      327.38      407.25     65.52 o 
   1 -30   3        5.62       92.32     57.37 o 
   2 -30   3      103.10      110.24     77.77 o 
   3 -30   3      400.64      528.47    112.49 o 
   4 -30   3      115.62       44.62    100.60 o 
   5 -30   3        0.93       10.94     99.76 o 
  -3 -29   3     1646.24     1669.97    107.81 o 
  -2 -29   3     1086.79     1215.78     94.17 o 
  -1 -29   3        3.79       59.08     47.70 o 
   0 -29   3      944.32      859.14     81.94 o 
   1 -29   3      731.72      668.66     87.94 o 
   2 -29   3      907.75     1013.89    125.29 o 
   3 -29   3       46.40       18.45     65.96 o 
   4 -29   3      101.12       72.40     97.65 o 
   5 -29   3      223.59      274.85    125.01 o 
   6 -29   3       10.53       50.93    101.86 o 
  -4 -28   3      272.71      219.21     90.38 o 
  -3 -28   3       57.43       21.31     44.76 o 
  -2 -28   3     1019.77     1158.97     90.96 o 
  -1 -28   3     1612.59     1626.14    100.66 o 
   0 -28   3      147.75      166.74     49.89 o 
   1 -28   3        9.60        4.79     41.36 o 
   2 -28   3      121.65      192.97     62.54 o 
   3 -28   3      166.21      173.42     74.97 o 
   4 -28   3      326.17      290.67     85.70 o 
   5 -28   3        5.29       74.08     95.97 o 
   6 -28   3      122.10       75.35     75.71 o 
   7 -28   3       34.04       -4.01     72.49 o 
  -5 -27   3      302.51      324.10     70.18 o 
  -4 -27   3     2158.82     2419.75    122.83 o 
  -3 -27   3     1165.01     1104.81    108.57 o 
  -2 -27   3      326.81      298.32     57.19 o 
  -1 -27   3      167.31      151.26     46.47 o 
   0 -27   3     1196.96     1350.45    115.01 o 
   1 -27   3      499.79      539.59     65.49 o 
   2 -27   3      260.32      275.58     53.74 o 
   3 -27   3        4.22      -49.97     56.14 o 
   4 -27   3        2.87      -16.27     55.55 o 
   5 -27   3        2.29       51.77     87.55 o 
   6 -27   3       92.33      118.11     73.21 o 
   7 -27   3       86.18       22.27     73.35 o 
   8 -27   3        6.79       53.12     75.69 o 
  -6 -26   3     2187.24     2041.16    162.69 o 
  -5 -26   3     1260.35     1140.37    127.22 o 
  -4 -26   3       32.88       58.72     45.00 o 
  -3 -26   3      614.21      529.68     65.09 o 
  -2 -26   3     1588.37     1488.65     92.35 o 
  -1 -26   3     1969.65     2100.16    123.63 o 
   0 -26   3      349.55      333.32     53.68 o 
   1 -26   3       44.94       48.67     40.26 o 
   2 -26   3      424.55      473.28     59.74 o 
   3 -26   3      313.01      191.94     67.10 o 
   4 -26   3      137.48       71.65     62.50 o 
   5 -26   3       17.70       49.68    111.54 o 
   6 -26   3        5.96      -94.63     52.86 o 
   7 -26   3       31.57       58.12     65.76 o 
   8 -26   3       69.43       42.51    115.75 o 
   9 -26   3       15.71      129.22    125.43 o 
  -7 -25   3      920.09      843.68    222.45 o 
  -6 -25   3        8.12       -5.21     61.33 o 
  -5 -25   3      362.51      332.22     82.83 o 
  -4 -25   3     1810.15     1983.97    125.77 o 
  -3 -25   3      817.44      678.75     72.17 o 
  -2 -25   3       80.59       75.68     39.52 o 
  -1 -25   3      341.78      349.24     51.73 o 
   0 -25   3      588.21      590.76     62.47 o 
   1 -25   3      216.13      205.16     44.87 o 
   2 -25   3        3.38       10.54     34.94 o 
   3 -25   3      143.74      112.70     47.34 o 
   4 -25   3       40.85       86.35     48.52 o 
   5 -25   3       15.78       68.30     61.16 o 
   6 -25   3      196.55      188.33     75.01 o 
   7 -25   3        1.62       -5.89     87.13 o 
   8 -25   3      164.73      179.31    122.48 o 
   9 -25   3        7.62      -16.84    109.44 o 
  -7 -24   3      626.51      695.35    129.27 o 
  -6 -24   3     1507.38     1482.63    136.44 o 
  -5 -24   3      486.22      460.40     74.41 o 
  -4 -24   3        5.63       49.46     46.30 o 
  -3 -24   3      601.66      735.96     82.02 o 
  -2 -24   3     1371.75     1375.95     83.78 o 
  -1 -24   3     2031.94     2257.66    102.24 o 
   0 -24   3      226.67      305.36     47.20 o 
   1 -24   3       60.07       54.43     34.94 o 
   2 -24   3      989.67     1046.33     71.81 o 
   3 -24   3      136.68      133.22     38.80 o 
   4 -24   3       26.50       10.53     39.16 o 
   5 -24   3      407.48      292.63     71.85 o 
   6 -24   3      247.74      132.59     97.23 o 
   7 -24   3       95.96       29.88     88.39 o 
   8 -24   3      119.44      173.84    114.91 o 
   9 -24   3       56.58       97.65    106.07 o 
  10 -24   3       15.88       13.47     99.76 o 
  -8 -23   3     1614.62     1660.26    100.23 o 
  -7 -23   3      748.74      897.59     94.23 o 
  -6 -23   3       86.16       64.58     51.11 o 
  -5 -23   3     1358.04      997.07     95.01 o 
  -4 -23   3     1224.70     1233.66     98.56 o 
  -3 -23   3     1189.34     1150.46     92.59 o 
  -2 -23   3        0.06        0.64     32.36 o 
  -1 -23   3      702.38      696.81     61.03 o 
   0 -23   3      527.43      534.45     70.72 o 
   1 -23   3      692.82      696.82     54.50 o 
   2 -23   3       47.63       33.09     28.86 o 
   3 -23   3      289.42      286.83     44.91 o 
   4 -23   3      591.03      513.99     81.03 o 
   5 -23   3      176.32      239.08     90.50 o 
   6 -23   3      503.44      500.88    127.54 o 
   7 -23   3       16.11       -6.31     85.02 o 
   8 -23   3        7.85      -38.30     81.66 o 
   9 -23   3       27.60       67.35    105.65 o 
  10 -23   3       11.41       62.72    110.70 o 
  -8 -22   3       47.37       98.43     44.49 o 
  -7 -22   3      974.02      882.92     74.94 o 
  -6 -22   3     1404.21     1434.90     85.81 o 
  -5 -22   3       40.30       31.86     36.95 o 
  -4 -22   3      366.38      348.12     60.56 o 
  -3 -22   3     1315.73     1450.60    101.95 o 
  -2 -22   3     2372.00     2408.45    114.60 o 
  -1 -22   3      897.40      908.93     65.12 o 
   0 -22   3      543.38      544.69     53.86 o 
   1 -22   3      127.82      103.97     29.24 o 
   2 -22   3      357.00      425.45     60.39 o 
   3 -22   3       14.09       -7.32     22.84 o 
   4 -22   3       28.89       32.47     30.18 o 
   5 -22   3      140.04       89.23     75.34 o 
   6 -22   3        0.08       -6.31     68.61 o 
   7 -22   3      115.59       45.88     89.65 o 
   8 -22   3      150.87      102.70    103.96 o 
   9 -22   3        2.70       48.83     98.49 o 
  10 -22   3       61.25      218.45    124.17 o 
  11 -22   3       26.34        5.47    106.49 o 
  -9 -21   3     1235.35     1179.03    102.78 o 
  -8 -21   3      937.61      857.07     76.28 o 
  -7 -21   3       54.67       44.17     35.60 o 
  -6 -21   3      905.95      732.87     59.24 o 
  -5 -21   3     2119.53     1917.68     76.75 o 
  -4 -21   3     1640.51     1664.74    104.38 o 
  -3 -21   3      189.45      183.01     50.72 o 
  -2 -21   3      360.51      476.80    114.66 o 
  -1 -21   3      941.81     1055.72    119.43 o 
   0 -21   3      530.24      505.44     45.34 o 
   1 -21   3      177.74      167.11     31.17 o 
   2 -21   3      347.66      418.02     56.70 o 
   3 -21   3      845.68      904.91     50.35 o 
   4 -21   3      286.18      310.60     45.94 o 
   5 -21   3      135.65       52.68     45.46 o 
   6 -21   3        6.21       15.99     70.29 o 
   7 -21   3       13.42       11.79     75.34 o 
   8 -21   3      175.97      -69.45     74.92 o 
   9 -21   3      139.82      108.17    104.39 o 
  10 -21   3      121.25       68.19    101.02 o 
  11 -21   3        0.28      -67.77     89.65 o 
  -9 -20   3       13.55       39.56     42.52 o 
  -8 -20   3      557.32      591.84     87.38 o 
  -7 -20   3     1525.43     1543.27     79.62 o 
  -6 -20   3     1567.53     1382.17     72.46 o 
  -5 -20   3        3.96      -14.09     23.80 o 
  -4 -20   3      432.49      417.65     40.93 o 
  -3 -20   3     2128.66     2174.44    105.96 o 
  -2 -20   3     1613.03     1741.60     94.74 o 
  -1 -20   3      111.14      104.45     34.25 o 
   0 -20   3       10.48       22.37     20.70 o 
   1 -20   3     1680.81     1756.90     86.41 o 
   2 -20   3     1070.43     1034.94     49.97 o 
   3 -20   3        1.43        6.50     19.93 o 
   4 -20   3       17.37        6.35     26.20 o 
   5 -20   3      327.73      226.79     47.79 o 
   6 -20   3       16.15       22.73     70.29 o 
   7 -20   3       26.59       81.24     82.50 o 
   8 -20   3       29.16       97.23     84.18 o 
   9 -20   3       66.46       45.46     93.86 o 
  10 -20   3      758.12      703.76    157.42 o 
  11 -20   3       55.74       80.39    108.17 o 
 -10 -19   3      642.35      652.70     79.53 o 
  -9 -19   3     1120.61     1167.60     83.74 o 
  -8 -19   3      960.49     1032.90     69.82 o 
  -7 -19   3       39.71       51.69     32.62 o 
  -6 -19   3      840.33      694.78     60.92 o 
  -5 -19   3     2081.81     2123.80     75.54 o 
  -4 -19   3     1307.09     1209.39     57.29 o 
  -3 -19   3      219.20      223.34     30.19 o 
  -2 -19   3       90.46      109.22     34.95 o 
  -1 -19   3      243.43      266.42     36.87 o 
   0 -19   3      388.20      488.21     39.81 o 
   1 -19   3      819.81      807.17     48.13 o 
   2 -19   3      175.38      125.86     24.55 o 
   3 -19   3      300.52      197.64     49.35 o 
   4 -19   3      923.40      945.05     80.41 o 
   5 -19   3      378.53      383.62     54.36 o 
   6 -19   3      218.22      222.82    123.33 o 
   7 -19   3      163.97       42.51     67.35 o 
   8 -19   3      269.05      284.11    104.39 o 
   9 -19   3      972.10      858.24    160.79 o 
  10 -19   3      121.16        0.42     91.34 o 
  11 -19   3        1.22       -5.89     94.28 o 
  12 -19   3       42.39      -66.50     92.18 o 
 -10 -18   3      846.77      796.59     74.37 o 
  -9 -18   3       14.55       44.73     35.91 o 
  -8 -18   3      921.28      990.38     66.84 o 
  -7 -18   3     2496.95     2505.89     91.95 o 
  -6 -18   3      511.49      502.44     48.31 o 
  -5 -18   3       25.19       14.95     23.39 o 
  -4 -18   3     1709.80     1599.57     62.30 o 
  -3 -18   3     1781.98     1812.38     63.12 o 
  -2 -18   3     1086.35     1030.18    124.46 o 
  -1 -18   3      116.83      143.67     28.99 o 
   0 -18   3      188.41      190.79     30.99 o 
   1 -18   3      527.24      502.51     38.86 o 
   2 -18   3     1327.85     1299.40     50.85 o 
   3 -18   3       12.88       -2.41     18.68 o 
   4 -18   3      153.91      161.13     33.29 o 
   5 -18   3      223.92      204.45     37.29 o 
   6 -18   3       11.26       -7.01     31.60 o 
   7 -18   3       14.87        0.50     45.46 o 
   8 -18   3      201.87      199.09     92.60 o 
   9 -18   3       10.95       53.88     78.71 o 
  10 -18   3      703.47     1051.43    178.89 o 
  11 -18   3      318.79      385.13    133.85 o 
  12 -18   3       45.64      155.32    115.75 o 
 -10 -17   3     1169.79     1180.27     83.76 o 
  -9 -17   3     1488.70     1473.17     80.48 o 
  -8 -17   3      798.02      714.51     86.23 o 
  -7 -17   3      198.15      163.30     36.48 o 
  -6 -17   3     2047.20     2051.11     79.97 o 
  -5 -17   3     4779.21     4787.42    110.15 o 
  -4 -17   3     1387.38     1301.94     55.75 o 
  -3 -17   3     1514.67     1499.53     56.81 o 
  -2 -17   3        6.96       12.38     15.71 o 
  -1 -17   3       21.31       38.25     22.44 o 
   0 -17   3      658.69      563.28     43.20 o 
   1 -17   3      362.08      310.03     27.86 o 
   2 -17   3       17.53       13.37     18.09 o 
   3 -17   3       37.51       40.08     20.40 o 
   4 -17   3      115.13       95.40     37.53 o 
   5 -17   3      127.37       46.64     25.41 o 
   6 -17   3        1.25      -11.38     29.96 o 
   7 -17   3      128.95       90.40     45.28 o 
   8 -17   3        6.52      -26.10     59.77 o 
   9 -17   3       68.45      -63.14     63.56 o 
  10 -17   3      101.25      106.07     95.97 o 
  11 -17   3      177.25      149.42    110.28 o 
  12 -17   3       73.52       35.36    102.28 o 
 -11 -16   3     1960.88     2104.98    106.62 o 
 -10 -16   3      395.25      281.83     56.44 o 
  -9 -16   3       14.78        3.66     29.14 o 
  -8 -16   3     1186.28     1095.26     65.73 o 
  -7 -16   3     3346.92     3379.03    103.10 o 
  -6 -16   3     1392.36     1248.22     89.55 o 
  -5 -16   3        3.18        6.34     20.22 o 
  -4 -16   3     1952.25     1794.57     69.43 o 
  -3 -16   3     1156.69     1055.02     46.73 o 
  -2 -16   3     3171.48     3254.72     70.89 o 
  -1 -16   3        3.78       -1.19     17.45 o 
   0 -16   3      983.93      813.80     47.08 o 
   1 -16   3      187.60      224.44     24.09 o 
   2 -16   3      345.91      404.57     32.50 o 
   3 -16   3       24.62       -3.70     16.25 o 
   4 -16   3      546.84      493.16     41.92 o 
   5 -16   3       64.24       33.06     25.95 o 
   6 -16   3       18.70       13.54     30.18 o 
   7 -16   3      600.91      583.26     72.49 o 
   8 -16   3        2.10       31.33     45.25 o 
   9 -16   3       68.74       38.72     73.24 o 
  10 -16   3      313.61      281.17    112.80 o 
  11 -16   3      365.00      461.32    138.48 o 
  12 -16   3        4.88       17.68    105.65 o 
 -11 -15   3      390.08      445.46     76.49 o 
 -10 -15   3     1109.62      920.08     79.34 o 
  -9 -15   3      976.23      880.93     61.44 o 
  -8 -15   3       22.03       13.49     27.43 o 
  -7 -15   3      263.75      221.78     35.23 o 
  -6 -15   3     3727.42     3810.45    129.06 o 
  -5 -15   3     3170.79     3086.13    116.49 o 
  -4 -15   3     2474.69     2515.80     69.71 o 
  -3 -15   3     1013.15      955.83     43.23 o 
  -2 -15   3      553.60      527.65     29.64 o 
  -1 -15   3       23.44       12.24     14.61 o 
   0 -15   3      201.90      164.06     25.66 o 
   1 -15   3     1893.45     2018.32     54.54 o 
   2 -15   3     2479.84     2240.28     92.66 o 
   3 -15   3      209.40      198.27     29.88 o 
   4 -15   3       86.27       95.66     22.16 o 
   5 -15   3        0.18       -1.41     20.83 o 
   6 -15   3      304.77      318.95     54.19 o 
   7 -15   3      165.33      163.20     42.48 o 
   8 -15   3      106.40      185.86     55.76 o 
   9 -15   3      160.55       87.97     82.08 o 
  10 -15   3      326.94      244.13    104.81 o 
  11 -15   3      173.55      254.23    115.33 o 
  12 -15   3       17.13      -31.15     93.44 o 
 -11 -14   3     1316.97     1330.18     85.55 o 
 -10 -14   3       85.34       57.25     35.16 o 
  -9 -14   3      749.34      663.51     55.05 o 
  -8 -14   3     1459.85     1412.58     81.53 o 
  -7 -14   3     3044.54     2865.75    140.81 o 
  -6 -14   3      430.65      413.26     38.63 o 
  -5 -14   3        6.58       22.66     18.77 o 
  -4 -14   3     1174.18     1124.02     51.61 o 
  -3 -14   3     5281.47     5212.31     92.75 o 
  -2 -14   3      579.43      583.87     29.34 o 
  -1 -14   3     3010.80     2909.94     85.68 o 
   0 -14   3      940.97      986.67     52.25 o 
   1 -14   3       16.93       21.96     17.14 o 
   2 -14   3      445.89      440.59     33.78 o 
   3 -14   3        5.35       12.05     15.15 o 
   4 -14   3       25.09       18.64     17.71 o 
   5 -14   3      335.93      248.72     46.54 o 
   6 -14   3       26.69       21.70     27.74 o 
   7 -14   3      444.46      363.06     52.00 o 
   8 -14   3        8.72      -34.43     32.05 o 
   9 -14   3      159.95       61.82     72.61 o 
  10 -14   3        8.04       66.50     84.18 o 
  11 -14   3       72.20      196.57    105.23 o 
  12 -14   3      156.16       91.34    103.54 o 
  13 -14   3      280.42      184.45     55.45 o 
 -12 -13   3        0.31       56.60     39.59 o 
 -11 -13   3      222.27      164.24     43.67 o 
 -10 -13   3     2031.30     2042.86     97.71 o 
  -9 -13   3      926.69      887.68     59.54 o 
  -8 -13   3      429.21      345.80     40.15 o 
  -7 -13   3     1705.14     1719.16     69.29 o 
  -6 -13   3     1409.73     1396.99     60.52 o 
  -5 -13   3     6342.29     5889.76    115.78 o 
  -4 -13   3     2095.18     2022.21     58.80 o 
  -3 -13   3      471.35      453.85     27.09 o 
  -2 -13   3     2820.30     2868.20     60.02 o 
  -1 -13   3      417.48      405.36     25.86 o 
   0 -13   3      180.60      161.61     21.97 o 
   1 -13   3      778.75      737.92     69.48 o 
   2 -13   3      368.61      321.17     28.96 o 
   3 -13   3      343.84      297.20     30.06 o 
   4 -13   3      314.73      416.94     31.49 o 
   5 -13   3      533.97      540.92     52.99 o 
   6 -13   3       15.82      -11.23     24.45 o 
   7 -13   3     1436.46     1447.82     96.01 o 
   8 -13   3      655.30      623.39     66.46 o 
   9 -13   3      260.09      235.33    101.86 o 
  10 -13   3      273.76      307.69    104.39 o 
  11 -13   3      447.89      361.14    117.85 o 
  12 -13   3      135.85      100.22     47.53 o 
  13 -13   3      165.93      253.41     59.98 o 
 -12 -12   3     1716.16     1760.50    145.81 o 
 -11 -12   3      402.05      399.95     50.07 o 
 -10 -12   3       32.08       17.59     31.43 o 
  -9 -12   3     1226.45     1208.92     65.04 o 
  -8 -12   3     1577.61     1538.08     67.98 o 
  -7 -12   3     1478.25     1389.59     61.24 o 
  -6 -12   3      245.51      193.57     28.35 o 
  -5 -12   3     1134.05     1053.16     68.81 o 
  -4 -12   3     2122.02     2110.81     59.78 o 
  -3 -12   3     1718.54     1856.98     47.19 o 
  -2 -12   3       42.84       15.29     11.61 o 
  -1 -12   3      523.84      468.00     25.40 o 
   0 -12   3      474.35      471.43     31.58 o 
   1 -12   3     2231.22     2193.95    102.44 o 
   2 -12   3       15.81      -14.48     11.94 o 
   3 -12   3     2601.23     2614.20     89.09 o 
   4 -12   3      118.37      100.92     23.61 o 
   5 -12   3      171.69      181.94     29.22 o 
   6 -12   3      237.04      197.78     39.43 o 
   7 -12   3      342.70      330.66     46.58 o 
   8 -12   3       14.20       32.99     32.93 o 
   9 -12   3      874.65      881.06     81.08 o 
  10 -12   3      273.49      136.64    102.49 o 
  11 -12   3      170.57      200.77     98.07 o 
  12 -12   3      325.03      349.62     56.50 o 
  13 -12   3      304.52      322.88    101.86 o 
 -12 -11   3      144.83       91.75     41.03 o 
 -11 -11   3      713.36      770.11     60.03 o 
 -10 -11   3      480.02      497.67     49.65 o 
  -9 -11   3     1499.47     1481.46    100.23 o 
  -8 -11   3       36.95       28.30     22.15 o 
  -7 -11   3     2754.98     2691.43     95.19 o 
  -6 -11   3     4967.05     4757.10     98.71 o 
  -5 -11   3     1953.25     1946.06     56.20 o 
  -4 -11   3      401.77      424.55     25.27 o 
  -3 -11   3      273.95      324.65     21.58 o 
  -2 -11   3     3521.74     3566.38     64.97 o 
  -1 -11   3      234.46      244.21     21.16 o 
   0 -11   3      633.65      555.13     35.10 o 
   1 -11   3        4.65        5.69     16.48 o 
   2 -11   3      198.80      180.97     32.46 o 
   3 -11   3       24.71       -7.25     15.93 o 
   4 -11   3      408.85      487.56     42.98 o 
   5 -11   3     1655.00     1696.73     76.11 o 
   6 -11   3      429.67      382.09     70.17 o 
   7 -11   3       47.26       12.13     27.67 o 
   8 -11   3        4.25       -4.80     24.00 o 
   9 -11   3      161.43      157.92     37.13 o 
  10 -11   3      385.27      382.03     95.60 o 
  11 -11   3      511.91      429.75    123.33 o 
  12 -11   3      780.37      855.47     73.36 o 
  13 -11   3      245.48      129.22     56.40 o 
 -12 -10   3     1774.43     1756.24     90.89 o 
 -11 -10   3      153.56      109.25     36.26 o 
 -10 -10   3      300.63      287.85     36.55 o 
  -9 -10   3     2575.30     2549.43     77.44 o 
  -8 -10   3     3147.51     3096.02     81.98 o 
  -7 -10   3     1204.73     1072.15     49.11 o 
  -6 -10   3      346.36      282.98     26.99 o 
  -5 -10   3     2715.75     2554.33     63.59 o 
  -4 -10   3       59.84       71.89     15.13 o 
  -3 -10   3     1945.42     2006.09     46.24 o 
  -2 -10   3     4489.95     4437.15     79.39 o 
  -1 -10   3      458.53      443.45     31.67 o 
   0 -10   3     4245.70     4052.64    104.88 o 
   1 -10   3      599.49      574.54     64.82 o 
   2 -10   3       12.03        4.21     27.78 o 
   3 -10   3      487.62      429.81     36.27 o 
   4 -10   3      113.33      109.05     30.75 o 
   5 -10   3      103.03       72.58     24.98 o 
   6 -10   3        1.79       31.71     20.32 o 
   7 -10   3      641.30      544.72     60.65 o 
   8 -10   3      573.13      650.97     54.02 o 
   9 -10   3     2052.69     2068.44     90.99 o 
  10 -10   3      218.48      200.09     46.25 o 
  11 -10   3     1137.97     1298.53    118.45 o 
  12 -10   3      583.94      580.50     61.62 o 
  13 -10   3      732.82      774.90     82.92 o 
 -12  -9   3      576.70      732.34     89.79 o 
 -11  -9   3     1235.03     1251.60     76.39 o 
 -10  -9   3     1731.37     1812.21     69.00 o 
  -9  -9   3      148.63      135.66     27.36 o 
  -8  -9   3      236.54      253.91     29.53 o 
  -7  -9   3     7077.34     6753.52    125.62 o 
  -6  -9   3     4829.16     4585.86     93.21 o 
  -5  -9   3      600.20      651.49     28.96 o 
  -4  -9   3       50.28       47.01     12.07 o 
  -3  -9   3     3327.98     3396.17     84.68 o 
  -2  -9   3      242.47      207.84     17.08 o 
  -1  -9   3     1554.85     1691.25     58.10 o 
   0  -9   3        0.32      -22.31     11.15 o 
   1  -9   3      256.89      362.40     50.93 o 
   2  -9   3       50.19       60.61     33.67 o 
   3  -9   3     1088.83     1208.01     97.65 o 
   4  -9   3      405.97      460.12     39.44 o 
   5  -9   3     1958.18     2038.31     83.35 o 
   6  -9   3      465.39      389.63     41.68 o 
   7  -9   3     1105.62     1114.88     91.28 o 
   8  -9   3        9.88       37.05     25.71 o 
   9  -9   3      208.83      231.40     39.96 o 
  10  -9   3      567.82      581.53     66.91 o 
  11  -9   3      432.58      520.00     45.61 o 
  12  -9   3     1129.00     1293.04     84.71 o 
  13  -9   3       77.29       27.36     49.25 o 
 -13  -8   3     1417.83     1455.92     93.83 o 
 -12  -8   3     2054.46     2114.40     94.11 o 
 -11  -8   3      262.92      320.25     38.59 o 
 -10  -8   3     1270.07     1217.13     56.84 o 
  -9  -8   3     4419.56     4523.93    121.20 o 
  -8  -8   3     4452.27     4599.63     99.80 o 
  -7  -8   3     1247.68     1229.66     54.27 o 
  -6  -8   3      276.86      299.46     25.58 o 
  -5  -8   3      787.91      859.97     32.05 o 
  -4  -8   3     2500.81     2386.17     47.64 o 
  -3  -8   3     3110.93     3233.83     55.98 o 
  -2  -8   3        0.72        4.35     12.82 o 
  -1  -8   3     1642.14     1456.07     62.93 o 
   0  -8   3     6520.76     7371.37    363.88 o 
   1  -8   3     3114.46     3017.51    145.21 o 
   2  -8   3      958.19      806.89     71.98 o 
   3  -8   3      274.90      312.74     54.30 o 
   4  -8   3       58.24       62.30     17.66 o 
   5  -8   3       18.60       29.80     16.47 o 
   6  -8   3       70.47       59.58     20.52 o 
   7  -8   3     1422.28     1522.92     67.43 o 
   8  -8   3     2869.23     2619.19    147.14 o 
   9  -8   3     2168.02     2316.12     93.34 o 
  10  -8   3      984.60      931.37     78.19 o 
  11  -8   3       15.54       -1.47     30.62 o 
  12  -8   3     1516.12     1677.15    159.77 o 
  13  -8   3      753.19      824.56     80.81 o 
 -13  -7   3        0.08       25.27     38.02 o 
 -12  -7   3      693.04      781.01     91.82 o 
 -11  -7   3     3009.36     3085.75     89.64 o 
 -10  -7   3     1676.56     1819.81     66.23 o 
  -9  -7   3       74.37       44.53     21.42 o 
  -8  -7   3     1050.30      899.12     44.02 o 
  -7  -7   3     4001.35     3964.50     85.30 o 
  -6  -7   3     3255.94     3361.14     67.39 o 
  -5  -7   3     1799.39     1762.79     43.77 o 
  -4  -7   3     3193.62     3151.07     58.70 o 
  -3  -7   3     1376.98     1274.53     35.29 o 
  -2  -7   3       66.47       37.90     17.99 o 
  -1  -7   3      341.97      398.63     73.45 o 
   0  -7   3      570.47      660.77     38.34 o 
   1  -7   3     1265.28     1281.25     81.24 o 
   2  -7   3     1285.43     1391.11     90.92 o 
   3  -7   3      257.24      310.21     50.93 o 
   4  -7   3       42.48        6.43     16.83 o 
   5  -7   3       20.36       40.87     17.13 o 
   6  -7   3     1286.89     1318.06     65.13 o 
   7  -7   3     1745.65     1651.42     75.82 o 
   8  -7   3      264.65      169.06     37.55 o 
   9  -7   3      300.55      275.53     40.97 o 
  10  -7   3     1045.49     1139.84    249.12 o 
  11  -7   3      343.23      423.73     40.72 o 
  12  -7   3      246.55      268.03     43.42 o 
  13  -7   3       11.10       24.41     43.35 o 
 -13  -6   3     1673.15     1691.32     95.12 o 
 -12  -6   3      116.21      110.84     40.56 o 
 -11  -6   3       81.34       71.92     28.03 o 
 -10  -6   3     1353.29     1453.39     58.53 o 
  -9  -6   3     2594.32     2549.28     71.59 o 
  -8  -6   3     3192.24     3352.68     79.12 o 
  -7  -6   3       38.36       46.85     17.03 o 
  -6  -6   3       83.21       56.67     14.36 o 
  -5  -6   3      188.38      207.33     17.71 o 
  -4  -6   3     8654.03     8217.27    115.38 o 
  -3  -6   3      574.92      497.98     27.90 o 
  -2  -6   3        5.85      -25.22     12.61 o 
  -1  -6   3     5268.47     5049.70    138.37 o 
   0  -6   3     4110.51     4624.97    183.10 o 
   1  -6   3      100.28      124.59     28.62 o 
   2  -6   3      209.01      152.37     34.51 o 
   3  -6   3      184.63      135.53     36.62 o 
   4  -6   3      296.78      385.55     58.93 o 
   5  -6   3      345.19      531.66     35.48 o 
   6  -6   3      160.71      149.63     30.10 o 
   7  -6   3      298.52      320.88     41.37 o 
   8  -6   3     1338.01     1465.96     98.96 o 
   9  -6   3     1650.34     1705.45    115.96 o 
  10  -6   3      112.52       91.83     26.99 o 
  11  -6   3      201.89      173.23     35.08 o 
  12  -6   3      471.13      482.08     59.86 o 
  13  -6   3      831.25      949.17     87.21 o 
 -13  -5   3       94.65       41.21     38.01 o 
 -12  -5   3     1007.18      932.69     68.19 o 
 -11  -5   3     1563.90     1598.11    122.70 o 
 -10  -5   3      551.55      539.69     42.07 o 
  -9  -5   3       33.37       24.91     19.53 o 
  -8  -5   3     2790.05     2789.27     70.05 o 
  -7  -5   3     3084.42     3345.42     73.69 o 
  -6  -5   3     4074.09     4264.04     75.59 o 
  -5  -5   3      349.79      343.77     19.81 o 
  -4  -5   3        4.16        4.38      8.85 o 
  -3  -5   3     6298.90     6849.37    186.87 o 
  -2  -5   3      288.52      281.24     21.92 o 
  -1  -5   3      837.96      872.57     34.34 o 
   0  -5   3      672.70      732.04     53.88 o 
   1  -5   3      300.16      332.94     37.88 o 
   2  -5   3      705.84      771.53     60.19 o 
   3  -5   3      120.71       58.93     27.36 o 
   4  -5   3       89.07       49.67     29.88 o 
   5  -5   3      549.39      606.56     41.96 o 
   6  -5   3      704.81      607.43     46.89 o 
   7  -5   3      809.80      937.10     58.75 o 
   8  -5   3       23.11        5.15     23.02 o 
   9  -5   3      408.67      483.61     67.25 o 
  10  -5   3      952.30      927.86     76.33 o 
  11  -5   3      136.82       91.90     34.48 o 
  12  -5   3       67.04       19.02     32.74 o 
  13  -5   3       29.40       36.39     37.37 o 
 -13  -4   3     1752.69     1947.91    113.68 o 
 -12  -4   3       26.47       67.16     32.77 o 
 -11  -4   3        2.52       -4.20     24.95 o 
 -10  -4   3     1614.57     1605.50     57.87 o 
  -9  -4   3     1385.34     1321.08     50.57 o 
  -8  -4   3     2580.02     2636.80    101.62 o 
  -7  -4   3       16.10       11.39     12.86 o 
  -6  -4   3      428.26      453.84     22.84 o 
  -5  -4   3     1524.84     1579.45     39.88 o 
  -4  -4   3     1282.53     1340.73     38.67 o 
  -3  -4   3     2219.31     2283.91     83.00 o 
  -2  -4   3        3.86       -7.56      8.25 o 
  -1  -4   3      473.19      569.75     45.97 o 
   0  -4   3      312.77      331.05     54.30 o 
   1  -4   3      639.70      590.52     39.99 o 
   2  -4   3      510.79      547.18     47.56 o 
   3  -4   3      169.95      133.01     31.99 o 
   4  -4   3      893.97      950.00     76.18 o 
   5  -4   3     2721.35     2927.56    168.57 o 
   6  -4   3        0.84       12.13     20.47 o 
   7  -4   3     2202.21     2343.39     71.95 o 
   8  -4   3     1451.00     1569.17     68.86 o 
   9  -4   3      462.94      497.55     46.04 o 
  10  -4   3      323.42      293.73     39.30 o 
  11  -4   3      285.79      252.97     76.18 o 
  12  -4   3     1159.96     1283.91     81.69 o 
  13  -4   3      683.92      653.95     60.29 o 
 -13  -3   3       22.87       53.25     34.79 o 
 -12  -3   3      503.28      700.45     55.76 o 
 -11  -3   3     1423.83     1586.46     64.44 o 
 -10  -3   3      263.59      230.96     27.85 o 
  -9  -3   3       32.99       50.03     18.63 o 
  -8  -3   3     1981.97     2092.77     56.09 o 
  -7  -3   3     2121.07     1865.71     48.41 o 
  -6  -3   3     1382.40     1524.19     60.94 o 
  -5  -3   3        3.58       -2.91      8.32 o 
  -4  -3   3     1446.85     1293.04     82.92 o 
  -3  -3   3     1709.29     1689.11     90.50 o 
  -2  -3   3      609.18      825.05     66.08 o 
  -1  -3   3        2.23      -65.66     32.83 o 
   0  -3   3      262.46      262.86     18.90 o 
   1  -3   3      316.52      191.93     24.83 o 
   2  -3   3      402.50      484.36     30.45 o 
   3  -3   3      168.62      146.06     29.46 o 
   4  -3   3       62.92       -8.42     14.73 o 
   5  -3   3     1326.79     1264.00     68.00 o 
   6  -3   3     2709.08     2967.57     72.75 o 
   7  -3   3      188.46      115.01     22.74 o 
   8  -3   3        1.93        6.19     14.21 o 
   9  -3   3      438.29      433.97     36.31 o 
  10  -3   3      588.19      516.21     55.62 o 
  11  -3   3      915.91     1021.65    128.59 o 
  12  -3   3        1.46       60.24     35.78 o 
  13  -3   3      153.72      179.81     44.67 o 
 -13  -2   3     1215.17     1416.92    126.66 o 
 -12  -2   3      222.19      193.14     58.12 o 
 -11  -2   3       25.58       24.01     31.65 o 
 -10  -2   3     2159.67     2308.26     65.14 o 
  -9  -2   3     1161.78     1226.34     44.73 o 
  -8  -2   3       30.82       36.48     14.93 o 
  -7  -2   3      300.53      265.43     29.43 o 
  -6  -2   3     1997.43     1922.86     64.35 o 
  -5  -2   3      141.92      139.95     24.35 o 
  -4  -2   3     1384.23     1245.90     82.08 o 
  -3  -2   3     7890.41     7714.45    280.33 o 
  -2  -2   3      219.63      198.45     19.34 o 
  -1  -2   3      121.12       68.99     14.85 o 
   0  -2   3      402.96      381.35     36.62 o 
   1  -2   3       68.90       15.54      9.77 o 
   3  -2   3      124.89       93.86     26.10 o 
   4  -2   3       53.65        5.89     20.62 o 
   5  -2   3      434.04      499.67     35.65 o 
   6  -2   3       20.40       42.83     15.20 o 
   7  -2   3     2222.17     2432.80     50.26 o 
   8  -2   3     1990.76     1916.65     67.57 o 
   9  -2   3      144.32      120.63     25.94 o 
  10  -2   3        0.28        7.18     25.33 o 
  11  -2   3      813.97      781.53     82.42 o 
  12  -2   3     1521.78     1528.04    116.38 o 
  13  -2   3      750.06      839.40     86.29 o 
 -13  -1   3      443.80      571.18     56.82 o 
 -12  -1   3     1026.23      992.20    114.20 o 
 -11  -1   3     1872.14     2147.49    108.93 o 
 -10  -1   3        1.97       27.53     18.88 o 
  -9  -1   3       79.23      123.29     29.70 o 
  -8  -1   3     2858.36     2826.47     82.66 o 
  -7  -1   3       23.19       27.33     18.03 o 
  -6  -1   3        5.32       -7.26     15.39 o 
  -5  -1   3     1445.28     1371.07     57.07 o 
  -4  -1   3     5396.00     4797.96    201.20 o 
  -3  -1   3       15.86       39.99     21.47 o 
  -2  -1   3     2314.83     2501.32     77.08 o 
  -1  -1   3       15.05        1.31     16.63 o 
   0  -1   3      152.91      182.69     15.36 o 
   1  -1   3      772.85      412.91     26.94 o 
   2  -1   3     9901.53    10783.92    409.34 o 
   3  -1   3     2098.11     2400.35     61.48 o 
   4  -1   3     4599.33     4559.30    134.06 o 
   5  -1   3     1131.08     1561.36     52.86 o 
   6  -1   3     1383.57     1453.02     45.08 o 
   7  -1   3      430.88      410.11     31.92 o 
   8  -1   3        1.94      -17.65     17.06 o 
   9  -1   3     1202.23     1322.91     65.98 o 
  10  -1   3      560.85      497.34     45.56 o 
  11  -1   3      835.72      770.69    117.96 o 
  12  -1   3      167.04      143.37     41.41 o 
  13  -1   3     1028.56     1104.53     91.97 o 
 -12   0   3        6.54       28.19     73.03 o 
 -11   0   3     1400.28     1444.40    384.92 o 
 -10   0   3     2705.89     2840.34    105.81 o 
  -9   0   3     1994.89     1871.87     80.89 o 
  -8   0   3     1518.76     1380.83     58.52 o 
  -7   0   3      171.83      190.70     27.36 o 
  -6   0   3     1117.19     1304.08     66.10 o 
  -5   0   3     1922.43     1848.22    117.85 o 
  -4   0   3     1804.65     1876.00    107.33 o 
  -3   0   3      611.49      641.47     53.88 o 
  -2   0   3      347.15      318.69     24.82 o 
  -1   0   3      216.57      346.12     20.65 o 
   0   0   3        0.05      -20.20     10.10 o 
   1   0   3       20.48      -12.23     10.31 o 
   2   0   3     2434.39     2688.87     77.50 o 
   3   0   3       38.48       12.96      9.35 o 
   4   0   3        4.36       13.10     30.52 o 
   5   0   3       62.05       56.74     19.83 o 
   6   0   3      514.15      696.55     28.12 o 
   7   0   3     5067.51     5264.55     93.84 o 
   8   0   3     2936.09     3012.09     84.16 o 
   9   0   3       64.51       19.86     25.10 o 
  10   0   3      281.03      262.81     38.71 o 
  11   0   3     2834.03     2897.52    106.92 o 
  12   0   3     1024.23     1165.68     79.82 o 
  13   0   3      553.47      563.46     63.62 o 
 -11   1   3      387.31      342.06     72.85 o 
 -10   1   3       22.45       43.95     38.80 o 
  -9   1   3      272.60      200.83     35.43 o 
  -8   1   3     2134.96     2408.08     73.09 o 
  -7   1   3      292.74      299.96     29.38 o 
  -6   1   3        2.36        5.70     12.40 o 
  -5   1   3       96.93      108.17     40.41 o 
  -4   1   3     1363.83     1663.02    103.12 o 
  -3   1   3      858.22      912.53     66.08 o 
  -2   1   3     1809.20     1837.51    150.69 o 
  -1   1   3        6.23        2.43     15.78 o 
   0   1   3        9.05       -5.88      5.47 o 
   1   1   3      294.62      243.23     14.47 o 
   2   1   3     1841.75     2052.38     53.98 o 
   3   1   3      687.31      485.59     28.31 o 
   4   1   3     2110.56     2474.74     49.75 o 
   5   1   3     2245.49     2510.92     56.26 o 
   6   1   3     3537.20     3748.47     71.04 o 
   7   1   3      435.16      547.74     28.63 o 
   8   1   3        6.24       14.20     18.00 o 
   9   1   3      770.98      854.66     65.43 o 
  10   1   3     1614.19     1542.99     76.39 o 
  11   1   3       98.76       80.00     34.93 o 
  12   1   3      488.01      565.91     56.58 o 
  13   1   3     1357.17     1532.07     98.14 o 
 -11   2   3     1273.90     1240.84    158.68 o 
 -10   2   3     1748.62     1856.50    100.65 o 
  -9   2   3      674.75      742.25     53.11 o 
  -8   2   3      269.09      255.12     35.40 o 
  -7   2   3      422.37      536.79     56.81 o 
  -6   2   3      566.42      597.13     46.90 o 
  -5   2   3     2525.87     2833.99    156.58 o 
  -4   2   3       49.51       18.52     30.31 o 
  -3   2   3      887.62      851.92     67.35 o 
  -2   2   3     1385.50     1380.17     78.71 o 
  -1   2   3       36.96      -24.38     12.19 o 
   0   2   3       67.15       98.45     10.24 o 
   1   2   3      130.47      109.44     18.94 o 
   2   2   3     2086.23     2085.61     97.65 o 
   3   2   3     2449.90     2751.23     82.80 o 
   4   2   3     1140.11     1168.87     49.84 o 
   5   2   3        2.04      -12.52     10.16 o 
   6   2   3     3746.44     3647.36     65.04 o 
   7   2   3     1968.08     2110.48     54.38 o 
   8   2   3     2305.60     2366.64     67.72 o 
   9   2   3      126.68      134.01     28.68 o 
  10   2   3      305.46      269.91     71.06 o 
  11   2   3     2216.03     2353.38    100.32 o 
  12   2   3      716.42      628.80    138.29 o 
  13   2   3      357.98      354.80     54.73 o 
 -10   3   3       37.86       81.66     64.40 o 
  -9   3   3     1810.26     1760.94     75.14 o 
  -8   3   3     1706.19     1399.20    163.35 o 
  -7   3   3     1915.47     1760.80     65.46 o 
  -6   3   3      211.38      177.54     24.49 o 
  -5   3   3     2408.99     2394.98    143.11 o 
  -4   3   3     3021.93     3307.52    166.26 o 
  -3   3   3       99.21       74.08     27.78 o 
  -2   3   3      305.49      214.24     33.67 o 
  -1   3   3     1028.57      962.32     42.72 o 
   0   3   3      390.81      355.35     25.47 o 
   1   3   3     1176.75     1197.75     30.34 o 
   2   3   3       76.86       51.77     21.05 o 
   3   3   3        7.01       -8.42      6.53 o 
   4   3   3     4966.33     5692.75     87.48 o 
   5   3   3     3690.13     3768.25     76.74 o 
   6   3   3     3071.22     3223.99     67.21 o 
   7   3   3        0.06       -2.44     14.39 o 
   8   3   3      307.42      323.15     30.56 o 
   9   3   3      864.45      922.35     53.47 o 
  10   3   3     1448.47     1533.21    101.35 o 
  11   3   3      124.64       57.75     41.09 o 
  12   3   3      550.14      527.03    101.21 o 
  13   3   3     1797.26     1961.67    101.98 o 
 -10   4   3     1464.40     1864.21    164.16 o 
  -9   4   3      770.52      760.69     63.67 o 
  -8   4   3      486.04      501.11     49.97 o 
  -7   4   3      479.37      475.40     33.90 o 
  -6   4   3     1910.23     1936.36     64.52 o 
  -5   4   3      632.98      688.35     79.97 o 
  -4   4   3     4130.96     4330.75    201.20 o 
  -3   4   3      390.95      290.43     45.04 o 
  -2   4   3      506.73      460.48     48.40 o 
  -1   4   3      284.39      276.68     49.67 o 
   0   4   3      474.27      482.28     25.89 o 
   1   4   3        2.85        3.18      7.89 o 
   2   4   3     1283.58     1347.76     81.24 o 
   3   4   3      837.31      986.46     46.80 o 
   4   4   3     2477.27     2514.22     44.27 o 
   5   4   3      222.16      191.06     16.67 o 
   6   4   3     1943.17     2010.51     57.44 o 
   7   4   3     2126.38     2231.64     58.30 o 
   8   4   3      477.26      458.68     32.03 o 
   9   4   3        0.39       11.45     22.21 o 
  10   4   3      459.93      483.32     51.79 o 
  11   4   3     2541.05     2618.55    120.72 o 
  12   4   3     1127.86     1096.62     77.77 o 
  13   4   3       14.94       17.35     69.61 o 
 -10   5   3      444.68      452.06     97.65 o 
  -9   5   3     2285.49     2329.84    109.23 o 
  -8   5   3     2457.49     2513.75     99.70 o 
  -7   5   3     1319.08     1353.50     54.91 o 
  -6   5   3       17.35        6.79     16.69 o 
  -5   5   3     4482.57     4796.05    159.74 o 
  -4   5   3      123.17       76.61     35.36 o 
  -3   5   3      454.76      442.80     55.98 o 
  -2   5   3      376.12      307.26     45.04 o 
  -1   5   3       47.48       62.72     22.73 o 
   0   5   3       50.89       19.58     12.35 o 
   1   5   3        1.85       -4.61      7.32 o 
   2   5   3      290.80      259.53     12.92 o 
   3   5   3      126.80      182.77     21.98 o 
   4   5   3     5313.94     5705.10     81.84 o 
   5   5   3     1792.08     1793.37     46.94 o 
   6   5   3     1651.57     1464.58     71.34 o 
   7   5   3      101.56       65.84     17.01 o 
   8   5   3     1391.22     1328.51     49.68 o 
   9   5   3     1679.86     1867.56     68.82 o 
  10   5   3     2524.84     2412.60    161.00 o 
  11   5   3      127.93       99.46     40.31 o 
  12   5   3      250.98      261.65     49.74 o 
  13   5   3      926.54      937.75    114.68 o 
 -11   6   3      602.59      784.16    127.96 o 
 -10   6   3     1157.18     1347.44    271.91 o 
  -9   6   3       24.31       11.50     32.41 o 
  -8   6   3       20.62       41.21     23.86 o 
  -7   6   3      318.29      345.55     44.84 o 
  -6   6   3       20.10        8.42     10.43 o 
  -5   6   3        1.59       20.66     17.77 o 
  -4   6   3      268.28      274.01     53.46 o 
  -3   6   3      171.46      157.00     40.83 o 
  -2   6   3     1097.45     1084.69     78.71 o 
  -1   6   3      315.16      293.37     39.14 o 
   0   6   3     1137.43     1233.32     85.87 o 
   1   6   3     3482.04     3300.45    118.68 o 
   2   6   3      178.93      129.61     12.01 o 
   3   6   3     1150.88     1150.85     44.10 o 
   4   6   3      459.92      391.34     25.69 o 
   5   6   3        4.99       -7.82     13.24 o 
   6   6   3     3011.24     3148.63     90.85 o 
   7   6   3      465.58      439.93     30.56 o 
   8   6   3      389.26      424.80     36.53 o 
   9   6   3       17.84       24.45     22.56 o 
  10   6   3     1751.89     1771.46     91.54 o 
  11   6   3     2167.55     2239.73    107.20 o 
  12   6   3     1309.99     1288.38    101.70 o 
 -11   7   3        7.38       31.15     73.66 o 
 -10   7   3      162.34      114.64     56.19 o 
  -9   7   3     1814.90     1837.82    298.64 o 
  -8   7   3      645.75      705.72     50.07 o 
  -7   7   3        8.22       -2.02     16.84 o 
  -6   7   3      226.72      223.25     38.24 o 
  -5   7   3     1653.28     1602.53     58.70 o 
  -4   7   3      244.32      323.66     41.34 o 
  -3   7   3      113.23      135.53     42.09 o 
  -2   7   3     3533.53     3791.14    175.94 o 
  -1   7   3        1.46       13.47     21.47 o 
   0   7   3        9.59      -30.31     17.68 o 
   1   7   3      271.76      289.35     22.32 o 
   2   7   3      359.38      286.05     21.65 o 
   3   7   3     1095.60     1177.47     31.04 o 
   4   7   3      315.60      310.92     24.90 o 
   5   7   3     1392.00     1450.52     50.24 o 
   6   7   3        8.84       -6.08     15.79 o 
   7   7   3      283.70      293.52     60.43 o 
   8   7   3      999.64     1037.02     52.34 o 
   9   7   3     2081.62     1922.40     72.74 o 
  10   7   3      361.89      431.09     48.81 o 
  11   7   3      391.46      391.92     56.09 o 
  12   7   3      432.13      462.16     74.21 o 
 -12   8   3      678.09      714.29    138.48 o 
 -11   8   3      659.02      862.87    139.74 o 
 -10   8   3      342.05      366.06     74.34 o 
  -9   8   3      494.36      384.32     69.63 o 
  -8   8   3      229.23      150.82     48.15 o 
  -7   8   3     2522.35     2594.88     83.06 o 
  -6   8   3     2452.69     2547.34     69.96 o 
  -5   8   3      635.29      620.07     72.80 o 
  -4   8   3        9.39      -19.87     16.14 o 
  -3   8   3        3.42      -32.41     23.99 o 
  -2   8   3     1854.29     2163.06    126.69 o 
  -1   8   3       15.07       40.41     26.52 o 
   0   8   3     1106.36     1045.96     71.55 o 
   1   8   3     1965.87     2268.50     55.22 o 
   2   8   3     1492.30     1636.37     35.55 o 
   3   8   3       14.68       24.91      7.61 o 
   4   8   3      100.09       84.39     17.30 o 
   5   8   3      762.49      642.88     36.15 o 
   6   8   3     1785.15     1791.50     60.57 o 
   7   8   3      314.02      356.41     33.90 o 
   8   8   3       33.12       53.90     24.38 o 
   9   8   3      911.97      816.72     52.60 o 
  10   8   3     1824.23     2051.63     81.27 o 
  11   8   3     1695.13     1736.27     99.02 o 
  12   8   3      283.83      197.29     50.58 o 
 -12   9   3      458.04      429.33    121.64 o 
 -11   9   3      190.84       18.10     75.76 o 
 -10   9   3      112.02       41.67     65.66 o 
  -9   9   3      799.43      690.21    102.49 o 
  -8   9   3      163.67       78.14     34.98 o 
  -7   9   3     1698.32     1452.44    104.99 o 
  -6   9   3     1345.88     1244.36     58.04 o 
  -5   9   3      342.05      313.09     33.37 o 
  -4   9   3      117.03      122.72     22.61 o 
  -3   9   3        0.04      -27.79     13.89 o 
  -2   9   3      859.39      954.24     56.30 o 
  -1   9   3      736.87      917.77     41.96 o 
   0   9   3      358.72      466.48     30.77 o 
   1   9   3     1011.71     1031.97     43.85 o 
   2   9   3      287.03      281.38     15.94 o 
   3   9   3     1236.36     1305.77     39.21 o 
   4   9   3     4193.92     4031.31     89.06 o 
   5   9   3     1869.34     1905.66     60.63 o 
   6   9   3       52.20       48.51     20.59 o 
   7   9   3     1375.40     1438.88     59.76 o 
   8   9   3     1591.63     1589.79     65.88 o 
   9   9   3     2418.91     2534.37     86.05 o 
  10   9   3      343.43      326.53     49.38 o 
  11   9   3      578.43      501.83     63.05 o 
  12   9   3     1002.51     1074.91     85.83 o 
 -13  10   3      159.18      397.76    130.48 o 
 -12  10   3      491.51      349.78    118.70 o 
 -11  10   3      617.89      855.29    143.11 o 
 -10  10   3        4.96       -7.16     54.30 o 
  -9  10   3      526.76      715.64     93.02 o 
  -8  10   3       88.12       62.12     35.13 o 
  -7  10   3     2616.84     2626.92     90.90 o 
  -6  10   3      945.02      972.02     53.36 o 
  -5  10   3      190.82      137.28     22.67 o 
  -4  10   3      427.52      341.70     56.01 o 
  -3  10   3      207.72      193.97     25.06 o 
  -2  10   3       62.16       86.19     21.11 o 
  -1  10   3       33.44       57.86     15.90 o 
   0  10   3      113.81       64.80     15.22 o 
   1  10   3      692.19      667.76     33.29 o 
   2  10   3     2090.40     2196.49     47.31 o 
   3  10   3     3750.07     3768.19     67.79 o 
   4  10   3      498.48      386.70     30.57 o 
   5  10   3      114.59      143.93     23.73 o 
   6  10   3     1463.55     1399.65     57.23 o 
   7  10   3     1549.24     1495.32    106.42 o 
   8  10   3       28.93       10.96     23.84 o 
   9  10   3      772.88      914.43     84.50 o 
  10  10   3     2483.78     2615.27    120.23 o 
  11  10   3      610.02      592.22     89.39 o 
  12  10   3      147.06       60.26     44.90 o 
 -13  11   3      621.22      780.37    160.37 o 
 -12  11   3       35.29        0.42     87.55 o 
 -11  11   3      672.67      751.75    143.11 o 
 -10  11   3      805.26     1485.39    174.68 o 
  -9  11   3      235.59      206.77     62.08 o 
  -8  11   3       21.61       -6.97     31.04 o 
  -7  11   3        2.64       14.08     24.84 o 
  -6  11   3     1493.52     1548.22     82.19 o 
  -5  11   3       78.71       66.19     20.38 o 
  -4  11   3      286.70      284.54     30.86 o 
  -3  11   3      790.37      847.92     44.47 o 
  -2  11   3      186.62      185.98     26.66 o 
  -1  11   3      119.37      138.94     21.19 o 
   0  11   3      388.00      415.64     29.15 o 
   1  11   3      185.34      168.75     19.41 o 
   2  11   3        1.80        4.36     11.88 o 
   3  11   3     7736.67     7582.42    127.15 o 
   4  11   3     1224.40     1180.51     49.12 o 
   5  11   3     2440.23     2509.58     75.08 o 
   6  11   3      219.42      173.58     29.09 o 
   7  11   3     1285.54     1353.63     60.80 o 
   8  11   3     1659.22     1808.51     73.03 o 
   9  11   3     2242.09     2204.38     84.75 o 
  10  11   3        0.04       -3.78     29.55 o 
  11  11   3      211.12      254.40     70.08 o 
  12  11   3      897.78      819.38     82.10 o 
 -13  12   3      147.94      264.75    122.48 o 
 -12  12   3      551.38      528.66    139.74 o 
 -11  12   3      481.95      397.76    115.33 o 
 -10  12   3       71.22      116.17     85.44 o 
  -9  12   3      291.03      317.79     96.39 o 
  -8  12   3       15.95       20.95     34.92 o 
  -7  12   3        5.75       13.22     25.58 o 
  -6  12   3       22.14        4.87     22.09 o 
  -5  12   3      342.92      237.72     32.99 o 
  -4  12   3        0.75       17.59     15.56 o 
  -3  12   3        4.05        0.02     15.86 o 
  -2  12   3       34.98       32.77     16.91 o 
  -1  12   3      710.63      689.68     50.41 o 
   0  12   3      666.41      656.10     32.32 o 
   1  12   3     1888.83     2113.76     57.70 o 
   2  12   3     5024.77     4869.31     89.51 o 
   3  12   3      746.11      818.04     38.14 o 
   4  12   3       21.13       16.86     18.20 o 
   5  12   3     2326.06     2381.15     73.67 o 
   6  12   3     2082.48     1877.75     69.86 o 
   7  12   3     1912.95     1756.49     70.43 o 
   8  12   3        9.12      -21.17     25.39 o 
   9  12   3     1533.12     1537.77     74.03 o 
  10  12   3     2445.49     2443.46    149.75 o 
  11  12   3      487.18      392.19     65.36 o 
 -13  13   3     1041.43     1201.28    188.57 o 
 -12  13   3      173.36       61.87     82.92 o 
 -11  13   3     1107.73     1193.28    176.36 o 
 -10  13   3      805.07     1036.70    157.42 o 
  -9  13   3      631.84      859.08    135.53 o 
  -8  13   3      109.92       39.97     44.85 o 
  -7  13   3      680.11      626.83     70.17 o 
  -6  13   3     1759.12     1758.05    102.70 o 
  -5  13   3       10.77       25.10     23.31 o 
  -4  13   3       77.84       52.28     18.19 o 
  -3  13   3      697.12      593.52     37.89 o 
  -2  13   3       43.42       35.92     14.40 o 
  -1  13   3     1558.27     1478.60     48.22 o 
   0  13   3      716.94      701.62     34.93 o 
   1  13   3      176.48      148.45     20.08 o 
   2  13   3      922.33      868.42     41.06 o 
   3  13   3     3217.04     2971.84     71.83 o 
   4  13   3     1434.42     1462.48     53.10 o 
   5  13   3      467.33      418.80     37.82 o 
   6  13   3      798.16      613.49     45.20 o 
   7  13   3     2390.37     2284.72     80.89 o 
   8  13   3     1598.61     1437.34     80.89 o 
   9  13   3     1833.80     1635.59    136.79 o 
  10  13   3       26.53       16.47     32.69 o 
  11  13   3      426.62      476.99    104.39 o 
 -13  14   3      490.34      285.38    127.54 o 
 -12  14   3      372.89      282.01    127.11 o 
 -11  14   3      599.00      751.33    150.27 o 
 -10  14   3       33.03      -42.93     70.29 o 
  -9  14   3        2.64       87.13     74.50 o 
  -8  14   3      479.55      256.77    267.07 o 
  -7  14   3      141.69      133.32     36.43 o 
  -6  14   3      116.05       70.67     37.24 o 
  -5  14   3      136.92      103.28     29.15 o 
  -4  14   3      325.80      303.26     29.31 o 
  -3  14   3      150.90      117.09     21.86 o 
  -2  14   3        3.35       10.86     13.88 o 
  -1  14   3        5.89       13.18     14.06 o 
   0  14   3      164.89      170.39     22.61 o 
   1  14   3     1152.38     1164.92     41.73 o 
   2  14   3      903.35      854.30     52.43 o 
   3  14   3       33.66        6.63     17.64 o 
   4  14   3     1176.02     1066.78     47.73 o 
   5  14   3     4047.25     3825.57     99.96 o 
   6  14   3     1968.69     1907.83     72.42 o 
   7  14   3      499.12      435.28     44.33 o 
   8  14   3       50.46       45.44     30.94 o 
   9  14   3     1910.21     1885.85     84.85 o 
  10  14   3     2068.01     2196.76     93.22 o 
  11  14   3      233.54      226.56     68.23 o 
 -12  15   3       15.38      -95.13     82.08 o 
 -11  15   3      376.16      399.87    125.43 o 
 -10  15   3      195.90       65.24     85.87 o 
  -9  15   3      690.23      718.92    136.80 o 
  -8  15   3       27.17       14.80     43.26 o 
  -7  15   3      155.50       88.61     40.76 o 
  -6  15   3      214.17      109.66     48.66 o 
  -5  15   3       71.45       85.33     28.95 o 
  -4  15   3       16.83       15.90     23.05 o 
  -3  15   3        1.05       -1.90     16.83 o 
  -2  15   3      124.27      145.58     23.50 o 
  -1  15   3     1218.48     1215.40     63.22 o 
   0  15   3     1253.58     1182.32     48.67 o 
   1  15   3      135.55       99.82     19.85 o 
   2  15   3     1460.31     1470.39     55.14 o 
   3  15   3     1801.27     1771.27     62.55 o 
   4  15   3      627.70      611.69     42.80 o 
   5  15   3       66.38       25.37     23.55 o 
   6  15   3     1482.40     1439.19     66.94 o 
   7  15   3     1984.80     1966.15     80.10 o 
   8  15   3     2736.02     2644.95     94.53 o 
   9  15   3     1637.24     1580.41    141.12 o 
  10  15   3       85.10       87.16     41.86 o 
 -12  16   3      210.40      220.56    120.38 o 
 -11  16   3      343.05      508.46    139.74 o 
 -10  16   3        8.78       43.77     87.13 o 
  -9  16   3       24.36       21.47     75.34 o 
  -8  16   3      163.95       74.92     72.82 o 
  -7  16   3      585.17      630.91     70.80 o 
  -6  16   3      176.96      120.15     57.35 o 
  -5  16   3      327.29      310.79     41.63 o 
  -4  16   3      774.23      870.17     81.23 o 
  -3  16   3       30.43        6.86     17.19 o 
  -2  16   3       35.59       17.85     17.02 o 
  -1  16   3      555.52      568.05     33.71 o 
   0  16   3      400.32      363.71     32.60 o 
   1  16   3      682.08      719.17     53.48 o 
   2  16   3       85.43       96.73     23.83 o 
   3  16   3      475.14      438.50     37.85 o 
   4  16   3     1292.95     1125.30     56.50 o 
   5  16   3     3068.74     3055.25    110.45 o 
   6  16   3      878.41      792.13     54.78 o 
   7  16   3      448.56      446.91     48.01 o 
   8  16   3      429.89      442.96     50.55 o 
   9  16   3     1127.43     1352.83    149.13 o 
  10  16   3      571.55      663.88     69.87 o 
 -12  17   3       31.19       46.30    103.12 o 
 -11  17   3      765.31      860.34    170.89 o 
 -10  17   3      584.17      711.76    150.27 o 
  -9  17   3      312.32      399.87    121.64 o 
  -8  17   3      103.73      134.69     88.39 o 
  -7  17   3      431.93      349.30     70.69 o 
  -6  17   3       15.07       17.33     28.20 o 
  -5  17   3      133.51      121.55     33.63 o 
  -4  17   3      127.72       61.66     28.88 o 
  -3  17   3      684.08      716.08     45.60 o 
  -2  17   3      127.81      122.61     23.67 o 
  -1  17   3      545.12      523.12     38.88 o 
   0  17   3       86.82       65.21     22.28 o 
   1  17   3      466.69      459.32     42.33 o 
   2  17   3      836.51      775.04     53.24 o 
   3  17   3     1220.19     1297.53     60.71 o 
   4  17   3      344.59      286.17     35.55 o 
   5  17   3      274.18      261.47     41.37 o 
   6  17   3     1480.11     1353.49     75.59 o 
   7  17   3     1765.12     1671.62     86.90 o 
   8  17   3     1828.14     1830.49     93.61 o 
   9  17   3       38.91       90.88     40.97 o 
  10  17   3      591.29      693.50    107.17 o 
 -12  18   3      148.59      101.02    117.43 o 
 -11  18   3       71.96      -15.99     91.34 o 
 -10  18   3        2.83       55.14     90.50 o 
  -9  18   3       11.02      -17.26     75.34 o 
  -8  18   3      754.55      575.38    127.54 o 
  -7  18   3      381.76      256.83     67.92 o 
  -6  18   3       16.03        8.85     30.61 o 
  -5  18   3      103.52       56.75     32.69 o 
  -4  18   3       29.96       -6.27     22.05 o 
  -3  18   3       21.66        9.08     22.30 o 
  -2  18   3      515.95      529.75     36.91 o 
  -1  18   3      853.86      968.81     55.78 o 
   0  18   3     1361.02     1321.07     77.52 o 
   1  18   3     1184.50     1250.60     82.56 o 
   2  18   3      442.33      339.60     47.29 o 
   3  18   3       41.94        4.01     25.65 o 
   4  18   3     2203.81     2311.17     82.08 o 
   5  18   3     1957.97     1840.13     85.48 o 
   6  18   3     1175.33     1123.20     72.75 o 
   7  18   3        0.90      -19.48     31.55 o 
   8  18   3     1161.64     1244.68     81.97 o 
   9  18   3      983.86      969.02     79.56 o 
 -11  19   3      238.20      157.84    111.96 o 
 -10  19   3      112.89      183.94    103.12 o 
  -9  19   3       70.11      112.38     95.13 o 
  -8  19   3        6.66      -11.36     76.18 o 
  -7  19   3      782.31      646.24     90.57 o 
  -6  19   3      646.55      552.75     66.49 o 
  -5  19   3      270.53      162.76     38.49 o 
  -4  19   3       42.22       24.67     25.02 o 
  -3  19   3      616.31      532.06     64.06 o 
  -2  19   3      255.40      244.66     33.40 o 
  -1  19   3       71.41       90.94     26.31 o 
   0  19   3      208.56      173.82     34.81 o 
   1  19   3      194.32      198.27     34.23 o 
   2  19   3      946.50     1069.94     69.81 o 
   3  19   3      872.43      802.51     73.68 o 
   4  19   3      101.32      105.31     30.73 o 
   5  19   3      448.41      453.08     52.11 o 
   6  19   3     2212.82     2055.02     95.56 o 
   7  19   3      989.48     1078.25    129.55 o 
   8  19   3     1013.62     1094.78    104.74 o 
   9  19   3       35.00       16.52     42.30 o 
 -11  20   3       64.34       76.18    107.75 o 
 -10  20   3       91.22       51.35    102.28 o 
  -9  20   3      795.29      469.32    125.43 o 
  -8  20   3      614.68      565.28    134.69 o 
  -7  20   3      149.37      161.95     66.16 o 
  -6  20   3        0.17       11.82     38.03 o 
  -5  20   3        0.29       -3.07     29.01 o 
  -4  20   3        0.75       19.10     27.19 o 
  -3  20   3       66.26       69.02     28.73 o 
  -2  20   3       94.86      117.12     34.49 o 
  -1  20   3     1412.80     1231.19     66.82 o 
   0  20   3     1285.16     1358.04    107.65 o 
   1  20   3     1274.09     1141.08     67.66 o 
   2  20   3       19.32       21.71     27.46 o 
   3  20   3      264.98      214.22     41.33 o 
   4  20   3     1258.44     1179.26     75.61 o 
   5  20   3     1702.48     1642.90    110.21 o 
   6  20   3       49.59       51.94     37.71 o 
   7  20   3      205.59      177.12     47.17 o 
   8  20   3     1504.98     1609.71     94.83 o 
   9  20   3     1052.01      984.56     82.76 o 
 -11  21   3      249.18      286.22    135.11 o 
 -10  21   3       20.80     -101.02     79.13 o 
  -9  21   3      117.57       31.15     91.34 o 
  -8  21   3       59.96      119.96     93.86 o 
  -7  21   3      274.89      304.90    100.81 o 
  -6  21   3      296.72      303.18     69.65 o 
  -5  21   3        7.18       13.71     31.18 o 
  -4  21   3       10.41       30.88     28.35 o 
  -3  21   3      111.53      109.02     32.44 o 
  -2  21   3      636.51      706.18     79.92 o 
  -1  21   3      359.70      332.15     43.42 o 
   0  21   3        1.25       40.46     28.42 o 
   1  21   3     1786.59     1735.01     83.36 o 
   2  21   3     1232.79     1153.04     72.80 o 
   3  21   3      465.37      434.84     52.92 o 
   4  21   3       30.08       41.09     41.29 o 
   5  21   3      988.73      819.77     81.83 o 
   6  21   3     2003.33     1941.15     97.92 o 
   7  21   3     1584.10     1796.97     98.43 o 
   8  21   3      589.80      515.05     88.68 o 
 -10  22   3      156.10      262.23    122.91 o 
  -9  22   3      144.86      104.81    104.81 o 
  -8  22   3      269.17      249.60    110.70 o 
  -7  22   3      305.19      348.59     84.09 o 
  -6  22   3        1.55      -27.36     40.44 o 
  -5  22   3       22.07       36.99     35.08 o 
  -4  22   3       60.04       66.03     35.47 o 
  -3  22   3       27.28       10.28     32.63 o 
  -2  22   3        4.19        4.10     36.07 o 
  -1  22   3      172.31      157.95     43.97 o 
   0  22   3      388.61      321.55     45.66 o 
   1  22   3       69.32       56.09     34.18 o 
   2  22   3      139.29      124.83     47.87 o 
   3  22   3     1166.38     1287.09     80.79 o 
   4  22   3     1224.51     1325.38     84.24 o 
   5  22   3      901.67      870.34    108.41 o 
   6  22   3      226.65      282.20     63.80 o 
   7  22   3       49.68       71.96     57.62 o 
   8  22   3     1439.28     1457.15     96.20 o 
 -10  23   3       15.36       51.35    111.96 o 
  -9  23   3       10.31       13.47     90.92 o 
  -8  23   3      609.90      469.74    137.22 o 
  -7  23   3       52.25      133.29     71.66 o 
  -6  23   3        7.13      -31.21     43.22 o 
  -5  23   3        9.39        0.58     36.45 o 
  -4  23   3      105.44       96.98     39.84 o 
  -3  23   3       56.61      115.38     66.76 o 
  -2  23   3      352.83      348.49     60.24 o 
  -1  23   3        4.31       32.94     39.51 o 
   0  23   3      342.00      280.98     56.20 o 
   1  23   3      688.50      709.02     65.91 o 
   2  23   3      919.42      754.03     66.54 o 
   3  23   3      111.11      110.21     41.61 o 
   4  23   3       12.56       23.27     44.08 o 
   5  23   3      336.00      183.53     55.64 o 
   6  23   3     1088.98      971.29     94.10 o 
   7  23   3      872.48      817.72     79.55 o 
  -9  24   3      239.74      178.47    116.59 o 
  -8  24   3       40.71      -12.21     91.76 o 
  -7  24   3     1180.25     1260.21    175.52 o 
  -6  24   3        8.39      -13.98     46.16 o 
  -5  24   3       84.93       63.53     43.15 o 
  -4  24   3      150.99      122.35     51.60 o 
  -3  24   3        8.12       -1.03     41.35 o 
  -2  24   3      110.53      102.09     48.26 o 
  -1  24   3      527.86      420.18     65.93 o 
   0  24   3       44.75        4.96     39.79 o 
   1  24   3       84.80       55.69     39.27 o 
   2  24   3      114.18      101.96     40.54 o 
   3  24   3     1037.37     1074.07     81.20 o 
   4  24   3      805.63      718.70     82.00 o 
   5  24   3      787.56      765.04     86.51 o 
   6  24   3      113.82       49.61     55.53 o 
  -9  25   3       96.33      112.80    115.33 o 
  -8  25   3      558.21     1019.45    178.05 o 
  -7  25   3      135.31       66.08    102.28 o 
  -6  25   3      226.29      235.89     97.44 o 
  -5  25   3       13.01       -0.77     41.54 o 
  -4  25   3       10.82      -23.27     45.50 o 
  -3  25   3      209.21      281.09     59.61 o 
  -2  25   3      466.98      249.00     64.63 o 
  -1  25   3        0.36      -20.61     40.80 o 
   0  25   3        3.32        6.26     43.79 o 
   1  25   3      346.69      290.00     58.26 o 
   2  25   3      229.66      246.72     51.73 o 
   3  25   3      142.01      179.46     50.13 o 
   4  25   3       15.08       13.24     54.21 o 
   5  25   3      579.20      542.60     81.39 o 
   6  25   3      686.69      692.03    104.98 o 
  -8  26   3       10.29       -2.53    108.59 o 
  -7  26   3       27.32      -63.98     93.44 o 
  -6  26   3       34.81      -19.33     70.68 o 
  -5  26   3      547.77      502.96     97.29 o 
  -4  26   3        1.05        2.36     51.29 o 
  -3  26   3       13.62      -20.87     47.47 o 
  -2  26   3       18.80       53.56     50.95 o 
  -1  26   3      212.21      181.42     58.07 o 
   0  26   3      265.70      156.29     58.60 o 
   1  26   3       11.77       41.39     46.72 o 
   2  26   3       43.71       47.45     58.87 o 
   3  26   3     1041.21      935.34     82.00 o 
   4  26   3     1248.52     1213.15    103.50 o 
   5  26   3      436.04      434.28     74.07 o 
  -7  27   3       51.90       27.36    100.60 o 
  -6  27   3      254.41      109.99     81.68 o 
  -5  27   3       35.43       24.45     67.90 o 
  -4  27   3       65.07       55.79     57.77 o 
  -3  27   3      117.03       34.51     52.79 o 
  -2  27   3       20.68        8.76     51.87 o 
  -1  27   3       53.48       50.80     51.50 o 
   0  27   3      225.03      213.65     62.66 o 
   1  27   3      536.67      573.91     82.20 o 
   2  27   3      778.42      715.65    126.07 o 
   3  27   3       22.93       21.73     46.15 o 
   4  27   3       15.05      -20.47     52.50 o 
  -7  28   3      206.77      261.39    135.11 o 
  -6  28   3      106.17      181.83    130.90 o 
  -5  28   3       60.51       79.97    114.49 o 
  -4  28   3        6.66       68.13     57.91 o 
  -3  28   3       23.66       22.93     56.05 o 
  -2  28   3       98.18      134.83     64.06 o 
  -1  28   3      288.25      405.33     77.76 o 
   0  28   3      481.46      558.73     82.11 o 
   1  28   3        5.33        8.40     52.65 o 
   2  28   3      617.08      645.60     88.57 o 
   3  28   3      723.93      759.15     94.94 o 
  -5  29   3       63.48      -79.97    109.02 o 
  -4  29   3      296.23      253.94     93.72 o 
  -3  29   3      167.80      136.32     65.71 o 
  -2  29   3        2.40        1.99     56.73 o 
  -1  29   3       29.51       58.09     58.24 o 
   0  29   3      638.26      497.44     84.54 o 
   1  29   3     1120.95     1101.22    183.47 o 
   2  29   3      101.39      123.02     64.87 o 
  -3  30   3      152.60      197.56     76.50 o 
  -2  30   3      569.24      723.17    121.94 o 
  -1  30   3      778.20      795.14    101.51 o 
   0  30   3      370.79      250.35     76.19 o 
  -1 -31   4      106.55      146.65     57.03 o 
   0 -31   4     1349.33     1415.43    103.33 o 
   1 -31   4     4268.46     4461.88    327.05 o 
   2 -31   4     1307.72     1465.59    218.45 o 
   3 -31   4      459.20      478.60    121.64 o 
   4 -31   4     1358.33     1186.13    199.09 o 
  -2 -30   4     1181.91     1303.36     99.72 o 
  -1 -30   4     3113.25     3185.86    139.91 o 
   0 -30   4     1259.18     1187.20     93.38 o 
   1 -30   4      437.99      320.53    153.03 o 
   2 -30   4     3180.16     3936.20    324.10 o 
   3 -30   4     2064.10     1776.41    194.67 o 
   4 -30   4     1040.80     1178.13    194.04 o 
   5 -30   4       16.65      -37.88     98.07 o 
  -4 -29   4     1931.51     2007.68    117.58 o 
  -3 -29   4     2131.08     1899.68    113.31 o 
  -2 -29   4      256.43      208.16     54.60 o 
  -1 -29   4       68.27      107.02     50.93 o 
   0 -29   4     3778.07     4062.84    212.15 o 
   1 -29   4     3587.66     4022.71    148.28 o 
   2 -29   4     1587.28     1820.73    156.68 o 
   3 -29   4       85.56       62.06     66.95 o 
   4 -29   4     1205.80     1324.61    195.30 o 
   5 -29   4     1343.40     1369.64    198.67 o 
   6 -29   4     1856.41     1699.64    213.82 o 
  -5 -28   4     1825.53     1566.86    119.24 o 
  -4 -28   4      363.74      382.81     67.11 o 
  -3 -28   4     2152.54     2120.40    115.72 o 
  -2 -28   4     5088.36     5289.04    171.42 o 
  -1 -28   4     6045.98     6131.93    184.98 o 
   0 -28   4      389.78      317.83     55.99 o 
   1 -28   4      836.46      938.24     80.80 o 
   2 -28   4     6945.43     7005.59    230.56 o 
   3 -28   4     4073.37     3969.62    223.29 o 
   4 -28   4     3105.12     3856.80    291.69 o 
   5 -28   4       19.43       -1.26     88.39 o 
   6 -28   4     2616.28     2567.11    212.77 o 
   7 -28   4     4835.82     5146.42    361.14 o 
  -5 -27   4     1237.70     1231.42    146.27 o 
  -4 -27   4     4154.66     4338.88    156.73 o 
  -3 -27   4      899.52      928.66     91.13 o 
  -2 -27   4       71.94       96.13     43.79 o 
  -1 -27   4     1144.92      955.47     78.94 o 
   0 -27   4     2304.56     2607.46    159.36 o 
   1 -27   4     3239.93     3353.37    129.63 o 
   2 -27   4      532.90      647.83     88.41 o 
   3 -27   4      622.32      587.44     97.95 o 
   4 -27   4     4510.54     4869.94    321.58 o 
   5 -27   4     4701.53     4964.11    363.04 o 
   6 -27   4     2095.47     2052.32    156.47 o 
   7 -27   4      222.17       87.60     74.34 o 
   8 -27   4     4052.86     3871.54    308.11 o 
  -6 -26   4     2526.50     2597.10    367.24 o 
  -5 -26   4     2188.54     2069.36    159.40 o 
  -4 -26   4      623.72      506.08     80.65 o 
  -3 -26   4      994.14     1023.67     83.45 o 
  -2 -26   4     3975.40     3763.90    135.93 o 
  -1 -26   4     1633.68     1634.73     94.25 o 
   0 -26   4      647.67      596.62     63.97 o 
   1 -26   4      433.28      429.66     70.05 o 
   2 -26   4     4834.96     5141.04    177.89 o 
   3 -26   4     3218.15     3097.89    139.23 o 
   4 -26   4     1104.41     1150.22    124.59 o 
   5 -26   4      250.15      346.63     89.65 o 
   6 -26   4     4006.50     4062.58    204.77 o 
   7 -26   4     2199.98     2378.57    244.13 o 
   8 -26   4     2228.56     2682.88    268.12 o 
   9 -26   4       76.90       47.14    118.70 o 
  -7 -25   4      120.70       34.26     81.87 o 
  -6 -25   4      371.74      190.43    109.02 o 
  -5 -25   4     2902.67     3159.40    245.65 o 
  -4 -25   4     2849.25     2659.59    142.91 o 
  -3 -25   4     1153.97     1061.81    110.68 o 
  -2 -25   4        1.24       13.42     35.61 o 
  -1 -25   4     3444.62     3570.62    127.61 o 
   0 -25   4     1500.94     1467.01     91.25 o 
   1 -25   4     5688.78     5929.42    166.85 o 
   2 -25   4       32.59       54.10     37.34 o 
   3 -25   4     1083.95     1092.19     88.15 o 
   4 -25   4    10280.52    10219.87    236.21 o 
   5 -25   4     5155.93     5096.01    219.79 o 
   6 -25   4     1359.87     1230.74    177.62 o 
   7 -25   4      372.26      569.07    148.16 o 
   8 -25   4     2281.17     2243.45    244.13 o 
   9 -25   4     2567.86     2464.43    266.02 o 
  -7 -24   4     3149.16     3154.93    154.80 o 
  -6 -24   4     3443.51     3685.27    199.07 o 
  -5 -24   4     1060.51     1146.55    151.09 o 
  -4 -24   4      122.89      193.76     54.15 o 
  -3 -24   4     3502.52     3839.99    156.32 o 
  -2 -24   4     3027.74     3019.82    136.26 o 
  -1 -24   4     2209.09     2273.70    175.33 o 
   0 -24   4      431.26      570.52     69.50 o 
   1 -24   4     4372.46     4723.85    142.14 o 
   2 -24   4     3983.01     3702.15    123.91 o 
   3 -24   4     1704.20     1530.92     97.58 o 
   4 -24   4       15.84       26.54     35.16 o 
   5 -24   4     1873.70     2093.61    204.98 o 
   6 -24   4     7914.98     7298.59    393.13 o 
   7 -24   4     2456.02     2347.84    234.03 o 
   8 -24   4     2398.80     2426.13    250.44 o 
   9 -24   4      864.15      755.96    166.68 o 
  10 -24   4     1008.18      848.98    180.99 o 
  -8 -23   4     2184.22     2205.47    113.27 o 
  -7 -23   4       65.37       73.96     42.59 o 
  -6 -23   4      392.57      447.34     72.02 o 
  -5 -23   4     2768.57     2520.97    135.05 o 
  -4 -23   4     4532.23     4710.82    176.49 o 
  -3 -23   4     3316.81     3373.39    153.23 o 
  -2 -23   4       70.24       61.15     42.43 o 
  -1 -23   4     4437.92     4494.18    182.87 o 
   0 -23   4     5694.78     5714.91    172.17 o 
   1 -23   4     4724.26     4942.82    204.53 o 
   2 -23   4      120.61       89.41     30.97 o 
   3 -23   4     1501.21     1583.74     81.88 o 
   4 -23   4     7639.76     8099.73    241.43 o 
   5 -23   4     4566.63     4484.81    190.44 o 
   6 -23   4      386.34      398.60    120.38 o 
   7 -23   4     2326.04     2716.14    247.50 o 
   8 -23   4     2446.02     2659.73    252.13 o 
   9 -23   4     4196.39     3827.34    300.11 o 
  10 -23   4      853.61      634.73    159.95 o 
  -8 -22   4     1025.36      946.52     79.35 o 
  -7 -22   4     4131.74     4243.66    129.73 o 
  -6 -22   4     2118.48     2021.46     89.45 o 
  -5 -22   4      596.52      530.37     62.21 o 
  -4 -22   4     1986.12     1926.78    113.83 o 
  -3 -22   4     5473.69     5271.36    182.72 o 
  -2 -22   4     5567.82     5788.30    185.53 o 
  -1 -22   4     3367.45     3719.97    167.08 o 
   0 -22   4     1902.16     1953.58    109.66 o 
   1 -22   4     6620.55     6771.89    152.90 o 
   2 -22   4     6389.09     6597.71    149.87 o 
   3 -22   4     2628.18     2822.31     92.26 o 
   4 -22   4      345.04      381.35     55.86 o 
   5 -22   4     4917.17     5178.26    357.98 o 
   6 -22   4    11646.45    11611.24    520.67 o 
   7 -22   4     5258.47     5789.63    344.30 o 
   8 -22   4      290.24      286.64    119.54 o 
   9 -22   4     1643.81     1808.23    220.98 o 
  10 -22   4     2239.95     2132.75    247.07 o 
  11 -22   4     2347.12     2558.72    271.91 o 
  -9 -21   4     1049.18     1149.83     86.40 o 
  -8 -21   4      266.48      247.53     51.76 o 
  -7 -21   4       16.14       37.02     34.62 o 
  -6 -21   4     2359.85     2105.49     94.00 o 
  -5 -21   4     3319.09     3148.37    110.41 o 
  -4 -21   4     2535.58     2648.59    168.70 o 
  -3 -21   4      268.85      203.23     46.13 o 
  -2 -21   4     1778.62     1629.83    130.77 o 
  -1 -21   4    11791.47    11943.59    288.57 o 
   0 -21   4     5702.83     5730.12    133.29 o 
   1 -21   4      797.45      867.03     53.33 o 
   2 -21   4     2514.68     2581.72    121.50 o 
   3 -21   4     7168.49     7158.67    192.63 o 
   4 -21   4    12289.40    12376.18    259.51 o 
   5 -21   4     4593.12     4678.03    187.79 o 
   6 -21   4      874.39      680.10     83.80 o 
   7 -21   4     5938.14     6209.69    356.09 o 
   8 -21   4     5690.19     5559.81    343.88 o 
   9 -21   4     3231.66     3229.65    269.80 o 
  10 -21   4      219.93      165.84    111.96 o 
  11 -21   4      926.52      785.84    175.94 o 
  -9 -20   4      274.88      277.32     54.68 o 
  -8 -20   4     1435.20     1468.02     81.73 o 
  -7 -20   4     4804.53     4323.10    132.58 o 
  -6 -20   4     1419.72     1334.84     71.79 o 
  -5 -20   4      182.97      157.79     35.07 o 
  -4 -20   4     2450.38     2285.83     76.66 o 
  -3 -20   4     8147.44     7854.19    219.65 o 
  -2 -20   4     5878.11     5868.79    199.52 o 
  -1 -20   4      317.68      340.39     48.94 o 
   0 -20   4     6429.59     6848.71    146.37 o 
   1 -20   4    16066.93    15795.17    268.31 o 
   2 -20   4     6881.48     7191.49    137.01 o 
   3 -20   4      427.57      440.87     43.97 o 
   4 -20   4      352.85      347.79     44.13 o 
   5 -20   4     9514.46     9931.83    258.29 o 
   6 -20   4     9763.40    10099.54    315.14 o 
   7 -20   4     1657.95     1373.01    176.36 o 
   8 -20   4      162.39       83.34     90.92 o 
   9 -20   4     2667.90     2639.53    252.97 o 
  10 -20   4     5060.24     4750.40    335.89 o 
  11 -20   4     2044.62     2522.52    268.96 o 
 -10 -19   4      817.56      718.72     74.14 o 
  -9 -19   4     1138.24      890.49     76.21 o 
  -8 -19   4     1298.56     1233.59     74.76 o 
  -7 -19   4        4.44       36.27     32.03 o 
  -6 -19   4     2588.38     2640.41    108.89 o 
  -5 -19   4     4831.33     4958.03    116.79 o 
  -4 -19   4     1645.34     1599.70     74.39 o 
  -3 -19   4       63.38       56.47     22.13 o 
  -2 -19   4      478.73      490.12     55.32 o 
  -1 -19   4     8652.56     8807.15    193.53 o 
   0 -19   4    20487.97    20476.35    368.38 o 
   1 -19   4      711.68      779.35     66.23 o 
   2 -19   4     4318.77     4471.02     98.33 o 
   3 -19   4    12758.11    12396.43    219.70 o 
   4 -19   4    15238.50    14953.00    339.12 o 
   5 -19   4     1024.52     1027.95     76.07 o 
   6 -19   4      312.94      381.97     67.08 o 
   7 -19   4     3837.80     3680.42    171.07 o 
   8 -19   4    10527.74    10929.79    512.67 o 
   9 -19   4      475.19      199.09    105.23 o 
  10 -19   4        3.45       82.92     98.49 o 
  11 -19   4     2496.90     2453.07    262.65 o 
 -10 -18   4      255.81      162.22     56.93 o 
  -9 -18   4      369.24      320.77     50.69 o 
  -8 -18   4     2355.17     2181.15     91.03 o 
  -7 -18   4     3507.09     3399.18    106.70 o 
  -6 -18   4     1871.65     1670.10    127.96 o 
  -5 -18   4      448.35      436.14     52.33 o 
  -4 -18   4     6793.56     6557.80    132.05 o 
  -3 -18   4    12980.22    12626.70    203.37 o 
  -2 -18   4     4512.95     4475.46    124.67 o 
  -1 -18   4     1353.30     1193.19     61.09 o 
   0 -18   4     3218.29     3324.37     99.80 o 
   1 -18   4    14823.12    15520.67    232.34 o 
   2 -18   4     4352.82     4119.56    110.18 o 
   3 -18   4     2808.41     2848.31     81.78 o 
   4 -18   4     4103.91     4095.51    136.89 o 
   5 -18   4     6821.04     6903.92    196.11 o 
   6 -18   4     5422.02     5118.72    275.89 o 
   7 -18   4     1049.27     1010.49     97.01 o 
   8 -18   4      345.71      433.54    120.80 o 
   9 -18   4     2120.76     2003.11    218.03 o 
  10 -18   4     3940.56     3896.79    288.32 o 
  11 -18   4     2313.22     1918.51    229.82 o 
  12 -18   4      130.37       21.47    121.22 o 
 -10 -17   4     2548.39     2541.32    114.56 o 
  -9 -17   4     1831.73     1864.16     88.25 o 
  -8 -17   4      261.25      247.09     41.29 o 
  -7 -17   4      576.36      573.74     51.09 o 
  -6 -17   4     3913.38     3983.15    109.61 o 
  -5 -17   4     8772.26     8495.30    158.05 o 
  -4 -17   4      450.19      398.39     44.42 o 
  -3 -17   4     1744.66     1759.82     59.25 o 
  -2 -17   4     3894.91     3835.06     91.41 o 
  -1 -17   4     6316.46     6780.87    154.97 o 
   0 -17   4     4091.94     4126.10    110.54 o 
   1 -17   4       24.34       48.46     17.21 o 
   2 -17   4     8219.84     8199.05    173.93 o 
   3 -17   4    16675.24    15839.41    258.23 o 
   4 -17   4    11005.81    11180.26    226.91 o 
   5 -17   4      130.88      137.02     36.98 o 
   6 -17   4      151.84      121.05     37.91 o 
   7 -17   4    11306.42    11285.19    342.51 o 
   8 -17   4     5516.03     5851.09    422.59 o 
   9 -17   4     2976.46     2882.40    236.55 o 
  10 -17   4      280.70      213.82    109.44 o 
  11 -17   4     1299.25     1349.86    196.14 o 
  12 -17   4     2391.32     2489.27    265.59 o 
 -11 -16   4      885.12      800.70     74.67 o 
 -10 -16   4       78.66       43.15     38.33 o 
  -9 -16   4      699.08      621.79     56.75 o 
  -8 -16   4     3884.70     3710.94    124.44 o 
  -7 -16   4     5289.88     4940.53    126.13 o 
  -6 -16   4     2507.68     2412.76     82.37 o 
  -5 -16   4     1010.35      933.79     64.44 o 
  -4 -16   4     8353.32     7874.42    143.80 o 
  -3 -16   4    13342.48    13329.01    217.44 o 
  -2 -16   4      549.62      596.92     35.10 o 
  -1 -16   4     1059.26      920.14     41.04 o 
   0 -16   4     7199.33     7252.98    157.17 o 
   1 -16   4     7233.95     7390.90    126.75 o 
   2 -16   4     8310.02     8416.90    198.25 o 
   3 -16   4      102.04       80.85     21.60 o 
   4 -16   4     9233.91     9647.31    200.90 o 
   5 -16   4    13366.84    12502.42    422.41 o 
   6 -16   4     6427.73     6708.91    193.89 o 
   7 -16   4     3111.06     3014.14    273.92 o 
   8 -16   4     2136.24     2054.52    132.54 o 
   9 -16   4     5484.62     5441.53    331.26 o 
  10 -16   4     7030.73     7333.52    409.55 o 
  11 -16   4      988.90      846.87    164.16 o 
  12 -16   4      507.56      513.29     73.80 o 
 -11 -15   4     1214.89     1389.52    153.40 o 
 -10 -15   4     2648.26     2604.06    101.44 o 
  -9 -15   4     2772.57     2719.51     97.08 o 
  -8 -15   4       76.94       79.31     31.02 o 
  -7 -15   4     2089.07     1944.52     98.32 o 
  -6 -15   4     8199.68     7893.73    161.95 o 
  -5 -15   4    11451.90    10692.86    180.51 o 
  -4 -15   4     2502.86     2381.38     67.66 o 
  -3 -15   4      702.18      625.61     41.74 o 
  -2 -15   4    38238.18    38377.82    459.91 o 
  -1 -15   4      354.11      426.32     26.76 o 
   0 -15   4     1427.14     1486.41     58.87 o 
   1 -15   4     6531.13     6296.46    110.91 o 
   2 -15   4     6306.40     5822.49    142.22 o 
   3 -15   4    39036.39    39176.47    623.48 o 
   4 -15   4    13307.51    13133.24    250.09 o 
   5 -15   4      305.56      332.59     45.77 o 
   6 -15   4    10383.17    10431.99    260.33 o 
   7 -15   4     2842.19     2698.56    117.37 o 
   8 -15   4    10178.30    10726.92    354.41 o 
   9 -15   4      332.21      372.60     75.89 o 
  10 -15   4     1449.97     1176.45    174.68 o 
  11 -15   4     5867.63     6141.51    369.56 o 
  12 -15   4     2734.54     3143.34    149.15 o 
 -11 -14   4      356.26      337.16     54.48 o 
 -10 -14   4      170.91      112.53     37.43 o 
  -9 -14   4     2824.77     2867.47    110.60 o 
  -8 -14   4     3646.19     3490.23    104.57 o 
  -7 -14   4     5248.02     4760.59    124.35 o 
  -6 -14   4      276.56      192.94     41.48 o 
  -5 -14   4     3439.97     3376.63     83.76 o 
  -4 -14   4     5658.54     5494.79    108.42 o 
  -3 -14   4     1890.96     1814.12     49.73 o 
  -2 -14   4      693.80      691.96     31.69 o 
  -1 -14   4     9000.74     9095.47    144.54 o 
   0 -14   4    15996.69    15985.45    280.51 o 
   1 -14   4     8292.71     7872.37    156.30 o 
   2 -14   4      900.74     1041.04     45.91 o 
   3 -14   4     2377.92     2467.32     75.93 o 
   4 -14   4     7668.98     7368.65    159.95 o 
   5 -14   4     8687.00     8529.41    216.69 o 
   6 -14   4    10538.06    10364.83    256.46 o 
   7 -14   4      532.77      530.61     60.07 o 
   8 -14   4     3935.31     4215.35    155.11 o 
   9 -14   4     5694.51     5514.44    246.44 o 
  10 -14   4     5053.33     6135.19    358.19 o 
  11 -14   4      881.55      729.86    154.90 o 
  12 -14   4     1650.68     1749.47    157.00 o 
  13 -14   4     2037.71     2115.24    124.53 o 
 -12 -13   4      255.62      303.33     68.59 o 
 -11 -13   4     2302.59     2165.62    101.36 o 
 -10 -13   4     3286.06     3214.40    105.99 o 
  -9 -13   4     2849.35     2707.41     93.92 o 
  -8 -13   4       64.70       80.82     26.96 o 
  -7 -13   4     2758.01     2543.56     82.23 o 
  -6 -13   4    13854.51    13010.51    309.93 o 
  -5 -13   4     2872.36     2789.95     91.04 o 
  -4 -13   4     4246.68     4301.41     82.79 o 
  -3 -13   4     2026.14     2031.06     51.03 o 
  -2 -13   4    21368.18    21508.27    270.21 o 
  -1 -13   4    15523.50    16547.53    231.08 o 
   0 -13   4       37.65       44.10     25.82 o 
   1 -13   4      965.81      790.78     45.96 o 
   2 -13   4    17047.58    17691.64    407.83 o 
   3 -13   4    11283.91    11029.03    182.57 o 
   4 -13   4     9067.80     8527.87    175.19 o 
   5 -13   4     2105.83     2194.45     91.34 o 
   6 -13   4     8036.76     7907.68    209.52 o 
   7 -13   4     6768.99     6842.00    242.79 o 
   8 -13   4     2648.14     2621.04    117.92 o 
   9 -13   4       10.41      -14.93     61.24 o 
  10 -13   4     3795.49     4221.91    198.96 o 
  11 -13   4     4741.37     4964.64    318.21 o 
  12 -13   4     2060.06     2284.31    144.16 o 
  13 -13   4       12.81      -36.66     44.43 o 
 -12 -12   4     1585.35     1498.16     88.39 o 
 -11 -12   4      219.43      241.35     45.43 o 
 -10 -12   4      933.57      837.55     82.88 o 
  -9 -12   4     6665.59     6667.01    153.27 o 
  -8 -12   4     6139.97     6161.42    140.80 o 
  -7 -12   4     4540.46     4296.74     98.47 o 
  -6 -12   4     5469.36     5111.56    105.12 o 
  -5 -12   4    21606.78    21494.11    301.74 o 
  -4 -12   4    18964.79    18592.61    248.34 o 
  -3 -12   4    14298.25    14538.79    194.35 o 
  -2 -12   4     4084.67     4404.01     89.65 o 
  -1 -12   4    19891.72    20731.41    277.62 o 
   0 -12   4    33212.02    32310.28    459.86 o 
   1 -12   4    21252.40    19722.82    943.33 o 
   2 -12   4      837.09      702.50     45.04 o 
   3 -12   4     5023.55     4838.47    132.09 o 
   4 -12   4     9598.36     9628.59    223.63 o 
   5 -12   4    14982.79    14780.56    321.72 o 
   6 -12   4      986.53      845.19     63.43 o 
   7 -12   4     1479.20     1536.47     88.50 o 
   8 -12   4     9265.22     9152.50    245.26 o 
   9 -12   4     4079.54     4096.88    154.83 o 
  10 -12   4     1570.28     1553.80    125.55 o 
  11 -12   4      105.13      151.95     93.86 o 
  12 -12   4     2103.52     2237.89    117.75 o 
  13 -12   4      885.39      835.60    105.23 o 
 -12 -11   4     1036.60     1072.08     95.75 o 
 -11 -11   4     2259.55     2287.71     92.52 o 
 -10 -11   4      956.29      777.42    105.94 o 
  -9 -11   4      318.90      308.23     35.31 o 
  -8 -11   4       16.07       35.75     20.90 o 
  -7 -11   4    14380.31    13662.01    214.01 o 
  -6 -11   4     5088.81     5032.44    102.30 o 
  -5 -11   4     5923.71     5971.10    138.19 o 
  -4 -11   4     1020.14      998.62     44.69 o 
  -3 -11   4    15603.55    15483.80    202.50 o 
  -2 -11   4    30359.81    30723.25    366.15 o 
  -1 -11   4    18843.17    18415.62    276.69 o 
   0 -11   4      842.97      932.49     35.40 o 
   1 -11   4    24920.55    25993.60    603.48 o 
   2 -11   4    20829.04    21327.27    510.29 o 
   3 -11   4    34057.96    34142.70    635.33 o 
   4 -11   4     7017.53     7544.23    184.77 o 
   5 -11   4     2796.75     2833.34    120.29 o 
   6 -11   4    22259.98    22126.00    453.69 o 
   7 -11   4    13129.43    13006.41    260.33 o 
   8 -11   4     2336.64     2240.45     89.19 o 
   9 -11   4      563.97      587.84     57.24 o 
  10 -11   4     2189.16     2319.44    116.74 o 
  11 -11   4     1524.03     1657.59    118.55 o 
  12 -11   4     1889.85     2127.81    284.96 o 
  13 -11   4       36.18       39.99     50.93 o 
 -12 -10   4     2357.09     2388.76    103.80 o 
 -11 -10   4        4.62        1.91     29.99 o 
 -10 -10   4     1982.34     1912.76     72.18 o 
  -9 -10   4     9166.06     9113.47    179.12 o 
  -8 -10   4     8158.43     7750.82    144.12 o 
  -7 -10   4     2193.85     2293.28     71.40 o 
  -6 -10   4     1320.32     1204.67     46.82 o 
  -5 -10   4     5489.01     5401.04     92.75 o 
  -4 -10   4    33125.05    32704.92    366.47 o 
  -3 -10   4     5907.71     5689.09     84.65 o 
  -2 -10   4       81.04       86.68     14.18 o 
  -1 -10   4     5619.44     4895.98     93.27 o 
   0 -10   4    27735.35    28401.59    528.44 o 
   1 -10   4    15267.33    15115.32    535.40 o 
   2 -10   4      598.31      778.78     53.94 o 
   3 -10   4    23478.53    24680.13    470.56 o 
   4 -10   4    27589.40    28606.76    545.02 o 
   5 -10   4    13103.74    12468.21    275.37 o 
   6 -10   4     2845.70     2928.71     90.89 o 
   7 -10   4     2998.02     2941.49     96.77 o 
   8 -10   4    18224.96    18577.94    350.03 o 
   9 -10   4     9599.22     9804.58    256.17 o 
  10 -10   4     2566.47     2601.21    127.88 o 
  11 -10   4       58.47       82.16     31.24 o 
  12 -10   4     1419.22     1419.50    102.91 o 
  13 -10   4     2094.66     2110.87    134.69 o 
 -12  -9   4     1051.05     1252.21     72.25 o 
 -11  -9   4     3446.96     3608.83    117.55 o 
 -10  -9   4      390.51      332.33     37.28 o 
  -9  -9   4       88.34       90.09     24.94 o 
  -8  -9   4     2356.22     2242.35     67.74 o 
  -7  -9   4    14238.30    13598.42    208.99 o 
  -6  -9   4    10301.64    10094.39    161.49 o 
  -5  -9   4      262.48      191.75     19.24 o 
  -4  -9   4     2172.28     1997.38     44.24 o 
  -3  -9   4    28045.10    27266.02    305.26 o 
  -2  -9   4    11699.11    11295.50    145.01 o 
  -1  -9   4    16231.09    16495.06    322.67 o 
   0  -9   4     6972.91     7212.80    247.07 o 
   1  -9   4    15973.83    16827.58    581.28 o 
   2  -9   4    44556.03    44912.00   1445.41 o 
   3  -9   4    33739.45    36030.78    821.01 o 
   4  -9   4     3094.33     3478.10    105.40 o 
   5  -9   4    12186.98    13360.81    247.48 o 
   6  -9   4    14972.01    14719.12    305.35 o 
   7  -9   4     8809.91     9556.93    203.53 o 
   8  -9   4      993.70     1141.55     66.59 o 
   9  -9   4     1418.18     1491.10     79.44 o 
  10  -9   4     6729.85     7017.29    209.24 o 
  11  -9   4     3329.08     3403.67    121.32 o 
  12  -9   4     2482.20     2343.37    211.95 o 
  13  -9   4      617.97      453.32     71.98 o 
 -13  -8   4     2612.43     2684.80    134.98 o 
 -12  -8   4     2063.84     2196.31     89.09 o 
 -11  -8   4       15.76       23.98     26.40 o 
 -10  -8   4     4536.69     4627.14    109.02 o 
  -9  -8   4     6632.72     6478.52    145.57 o 
  -8  -8   4     5390.37     5260.22    108.52 o 
  -7  -8   4       89.61      105.16     20.37 o 
  -6  -8   4     1211.19     1115.80     42.96 o 
  -5  -8   4     5221.45     4844.86     83.47 o 
  -4  -8   4    24850.71    24301.38    296.94 o 
  -3  -8   4      271.45      239.33     16.55 o 
  -2  -8   4     9574.87     8681.49    186.55 o 
  -1  -8   4    55369.82    58533.38   1288.95 o 
   0  -8   4    30364.78    29216.24    946.21 o 
   1  -8   4    22101.30    23323.50    772.79 o 
   2  -8   4      330.51      378.82     55.14 o 
   3  -8   4    26420.64    28108.41    937.37 o 
   4  -8   4    15674.96    15166.00    266.45 o 
   5  -8   4    15811.86    15912.25    283.67 o 
   6  -8   4      644.11      650.09     44.27 o 
   7  -8   4     4595.35     5125.04    132.24 o 
   8  -8   4     8170.52     8414.94    191.84 o 
   9  -8   4    11642.88    11799.17    252.58 o 
  10  -8   4     2327.93     2475.15    118.06 o 
  11  -8   4       23.87       46.47     28.81 o 
  12  -8   4     2221.95     2309.10    189.69 o 
  13  -8   4     2459.52     2749.39    148.58 o 
 -13  -7   4      399.04      491.20    101.99 o 
 -12  -7   4     2843.71     2757.04    104.36 o 
 -11  -7   4     7397.52     7697.17    153.08 o 
 -10  -7   4     2293.34     2408.09     75.30 o 
  -9  -7   4      171.62      110.24     24.57 o 
  -8  -7   4     4777.36     4521.80     96.64 o 
  -7  -7   4    20156.03    19352.62    273.48 o 
  -6  -7   4     5932.12     5736.52     96.20 o 
  -5  -7   4     2212.99     2113.24     48.64 o 
  -4  -7   4      691.24      793.23     26.76 o 
  -3  -7   4    65623.20    66480.91    890.90 o 
  -2  -7   4    14913.78    15026.49    363.78 o 
  -1  -7   4    37588.63    39398.98    878.11 o 
   0  -7   4    13592.83    13902.67    475.63 o 
   1  -7   4    70408.37    74255.36   2313.32 o 
   2  -7   4    36010.69    36055.62   1162.56 o 
   3  -7   4    14749.17    16564.09    578.33 o 
   4  -7   4    12964.75    13894.33    245.43 o 
   5  -7   4    29229.61    28799.22    472.41 o 
   6  -7   4    20433.67    21366.60    370.83 o 
   7  -7   4    24375.50    25177.93    449.82 o 
   8  -7   4     1810.50     1644.75     75.26 o 
   9  -7   4     2835.74     2635.42     98.63 o 
  10  -7   4     9242.14     9408.45    194.12 o 
  11  -7   4     5404.67     5654.89    141.54 o 
  12  -7   4      410.06      308.73     47.63 o 
  13  -7   4      451.96      461.64     57.86 o 
 -13  -6   4     2162.41     2328.69    109.36 o 
 -12  -6   4       49.78       68.72     36.49 o 
 -11  -6   4      286.83      278.35     35.03 o 
 -10  -6   4     4574.67     4706.48    106.25 o 
  -9  -6   4     4591.72     4642.30    101.28 o 
  -8  -6   4     1945.66     2049.29     60.52 o 
  -7  -6   4     6175.42     5828.09    108.01 o 
  -6  -6   4     5939.19     5646.94    101.63 o 
  -5  -6   4    33836.05    33660.36    397.04 o 
  -4  -6   4    20303.57    19167.46    235.39 o 
  -3  -6   4      421.80      505.98     26.02 o 
  -2  -6   4    33410.56    34125.42    768.33 o 
  -1  -6   4    63532.15    64729.91   1413.18 o 
   0  -6   4   225518.61   223946.72   6849.06 o 
   1  -6   4      709.12      826.67     61.45 o 
   2  -6   4     9907.53    10259.70    368.72 o 
   3  -6   4    38429.46    39831.61   1279.99 o 
   4  -6   4    18779.74    19109.30    373.47 o 
   5  -6   4    13499.70    14216.68    294.15 o 
   6  -6   4      201.65      121.68     29.21 o 
   7  -6   4     6383.62     6531.41    270.31 o 
   8  -6   4    22211.22    22079.70    923.48 o 
   9  -6   4     2448.93     2547.31    162.68 o 
  10  -6   4     1612.16     1699.45    151.85 o 
  11  -6   4     3671.94     4109.20    129.87 o 
  12  -6   4     4580.13     4769.43    148.96 o 
  13  -6   4     2859.37     3079.10    121.59 o 
 -13  -5   4      256.81      350.99     77.20 o 
 -12  -5   4     4353.64     4610.43    147.23 o 
 -11  -5   4     2119.84     2267.01     74.63 o 
 -10  -5   4     1668.72     1443.98     56.49 o 
  -9  -5   4     1510.62     1557.91     75.81 o 
  -8  -5   4     5974.02     5904.62    111.57 o 
  -7  -5   4    12745.72    13039.94    180.38 o 
  -6  -5   4     3794.04     3992.43     72.84 o 
  -5  -5   4     2506.19     2724.88     53.87 o 
  -4  -5   4    16178.94    15674.47    211.42 o 
  -3  -5   4    81579.65    81318.58   1777.70 o 
  -2  -5   4    10832.35    11172.77    275.40 o 
  -1  -5   4     3903.81     4840.51    110.44 o 
   0  -5   4    74502.34    72328.00   6475.50 o 
   1  -5   4    33747.43    33886.25   1076.27 o 
   2  -5   4    55090.50    55430.55   1735.84 o 
   3  -5   4    40497.36    42650.02   1358.70 o 
   4  -5   4    23860.70    25423.21    589.13 o 
   5  -5   4     3135.73     2857.10     90.77 o 
   6  -5   4    44179.50    45625.55    820.19 o 
   7  -5   4    13678.49    13071.34    246.90 o 
   8  -5   4      332.80      373.02     40.33 o 
   9  -5   4     1989.11     2042.39     74.12 o 
  10  -5   4     4953.13     5154.05    161.07 o 
  11  -5   4     1795.36     1696.42     90.48 o 
  12  -5   4      208.78      223.61     42.58 o 
  13  -5   4       25.70       21.96     49.42 o 
 -13  -4   4      813.81      892.74     65.70 o 
 -12  -4   4      182.85      264.64     41.28 o 
 -11  -4   4      502.37      600.34     52.61 o 
 -10  -4   4     4939.29     4914.69    108.30 o 
  -9  -4   4     4467.12     4348.37     93.68 o 
  -8  -4   4     1028.87     1088.83     46.37 o 
  -7  -4   4     2063.37     2038.30     74.15 o 
  -6  -4   4     7979.79     8227.79    129.63 o 
  -5  -4   4     7188.07     7242.67    112.96 o 
  -4  -4   4     5875.35     5578.11    106.19 o 
  -3  -4   4    40221.87    40947.86   1295.98 o 
  -2  -4   4    19578.46    19604.35    768.16 o 
  -1  -4   4    93960.88    98902.74   1750.55 o 
   0  -4   4    24521.24    27122.39    591.64 o 
   1  -4   4     1451.22     1673.48     58.48 o 
   2  -4   4    25075.73    24603.90    793.00 o 
   3  -4   4    11369.44    11536.74    405.34 o 
   4  -4   4     8302.14     6833.75    874.44 o 
   5  -4   4     1259.96     1062.25    151.11 o 
   6  -4   4      791.77      860.98     38.96 o 
   7  -4   4    23364.23    23478.01    400.46 o 
   8  -4   4    10330.68    10450.22    176.85 o 
   9  -4   4     1378.32     1469.21     63.86 o 
  10  -4   4       60.20       14.82     29.94 o 
  11  -4   4     6652.51     7144.57    211.22 o 
  12  -4   4     6188.27     6591.91    210.67 o 
  13  -4   4     1801.55     1824.82     99.37 o 
 -13  -3   4      565.31      566.88     55.28 o 
 -12  -3   4     2583.60     2883.18    106.30 o 
 -11  -3   4      268.06      244.58     31.49 o 
 -10  -3   4     1143.36     1195.65     48.84 o 
  -9  -3   4      279.39      304.81     35.04 o 
  -8  -3   4     9555.96    10179.39    170.66 o 
  -7  -3   4     7234.74     7403.30    121.26 o 
  -6  -3   4     1533.43     1299.35     41.98 o 
  -5  -3   4     6645.00     6869.68    114.15 o 
  -4  -3   4    15174.92    15242.43    524.88 o 
  -3  -3   4    64078.51    60941.95   1904.20 o 
  -2  -3   4     9254.47    10286.26    412.91 o 
  -1  -3   4     2080.55     2394.20     76.46 o 
   0  -3   4    69323.86    70760.12   2186.21 o 
   1  -3   4    28562.50    31676.50    706.42 o 
   2  -3   4    15232.98    14685.83    431.22 o 
   3  -3   4    17048.93      -16.84      8.42 o 
   4  -3   4    15171.89    16829.68    403.14 o 
   5  -3   4    37667.97    39383.27    865.09 o 
   6  -3   4     4567.69     4521.79     95.53 o 
   7  -3   4      114.80      106.91     25.17 o 
   8  -3   4     6381.95     6376.80    133.60 o 
   9  -3   4     4031.69     4125.69    116.70 o 
  10  -3   4     7702.94     7966.92    216.99 o 
  11  -3   4      308.80      290.97     45.97 o 
  12  -3   4      143.93      127.38     43.92 o 
  13  -3   4     1246.78     1244.84     85.72 o 
 -13  -2   4     1615.54     1863.37    106.49 o 
 -12  -2   4      102.20       99.56     31.96 o 
 -11  -2   4      742.72      593.22     41.15 o 
 -10  -2   4    10416.67    11046.74    180.15 o 
  -9  -2   4     4850.55     4972.77    118.73 o 
  -8  -2   4     3259.22     3067.63     87.16 o 
  -7  -2   4     5315.52     5343.60    116.06 o 
  -6  -2   4     8581.20     8298.91    178.42 o 
  -5  -2   4    37207.75    38371.02    736.38 o 
  -4  -2   4     5405.81     6967.33    271.91 o 
  -3  -2   4    12217.64    12027.10    416.70 o 
  -2  -2   4    37157.85    38147.23    848.69 o 
  -1  -2   4    15909.80    15941.83    369.06 o 
   0  -2   4     4203.76     4652.47    152.79 o 
   1  -2   4      924.71      803.48     35.27 o 
   3  -2   4    73453.34    76798.00   1661.51 o 
   4  -2   4     5603.22     5197.83    121.29 o 
   5  -2   4      631.99      566.36     37.00 o 
   6  -2   4     5165.34     5300.19    112.76 o 
   7  -2   4    10514.83    10995.21    164.37 o 
   8  -2   4     9407.03     9758.09    185.35 o 
   9  -2   4     2120.17     2192.65     80.95 o 
  10  -2   4       31.15       24.51     26.60 o 
  11  -2   4     3866.73     4094.11    177.46 o 
  12  -2   4     2898.01     2973.13    216.77 o 
  13  -2   4      841.30      814.95    147.74 o 
 -13  -1   4      728.66      769.85     61.03 o 
 -12  -1   4     2235.92     2228.05     84.93 o 
 -11  -1   4      643.58      759.01     47.78 o 
 -10  -1   4        4.06        3.12     27.35 o 
  -9  -1   4     1556.88     1463.20     77.34 o 
  -8  -1   4     8934.08     9405.87    179.18 o 
  -7  -1   4     1406.06     1277.53     49.67 o 
  -6  -1   4      160.60      205.00     26.38 o 
  -5  -1   4     4075.00     4536.74    118.09 o 
  -4  -1   4    11914.35    10776.57    391.03 o 
  -3  -1   4     5019.20     5044.61    202.04 o 
  -2  -1   4    69217.58    68703.86   1505.85 o 
  -1  -1   4     5608.28     6049.29    151.64 o 
   0  -1   4    32368.69    33674.89    743.48 o 
   1  -1   4    32230.43    33057.96   1953.24 o 
   2  -1   4    21756.03    25439.53    565.79 o 
   3  -1   4     2260.15     2752.04     67.05 o 
   4  -1   4    98751.41   106799.16   1870.12 o 
   5  -1   4    31331.42    34158.77    470.10 o 
   6  -1   4    17682.40    18367.21    247.82 o 
   7  -1   4      113.17       96.39     19.05 o 
   8  -1   4     5198.28     5044.85    130.46 o 
   9  -1   4     4225.12     4515.98    176.88 o 
  10  -1   4     6885.48     7104.62    238.32 o 
  11  -1   4     1382.64     1364.49     92.59 o 
  12  -1   4      721.25      636.43    166.26 o 
  13  -1   4     1666.39     1877.74    106.03 o 
 -12   0   4       38.77      105.65     84.60 o 
 -11   0   4     4390.34     4210.21    194.61 o 
 -10   0   4     7917.72     8180.88    195.28 o 
  -9   0   4     3118.45     3127.49    120.41 o 
  -8   0   4      443.74      560.87     38.78 o 
  -7   0   4    12425.01    12635.81    210.26 o 
  -6   0   4    29761.61    30653.10    495.06 o 
  -5   0   4     6906.86     6223.40    286.43 o 
  -4   0   4      176.97      358.62     50.51 o 
  -3   0   4    10923.34    11328.81    399.02 o 
  -2   0   4     1129.02     1156.93     51.92 o 
  -1   0   4    61161.23    64300.71   1405.40 o 
   0   0   4       43.37      156.16     20.62 o 
   1   0   4      662.10      769.48     27.67 o 
   2   0   4   443732.13   416017.28   8921.82 o 
   3   0   4    22869.40    22552.38    412.96 o 
   4   0   4    14599.17    17070.02    271.13 o 
   5   0   4     4505.97     4848.78     88.88 o 
   6   0   4    13477.47    13971.03    194.93 o 
   7   0   4    25741.37    26536.24    379.43 o 
   8   0   4    11751.38    11834.07    407.78 o 
   9   0   4      449.79      485.75     55.46 o 
  10   0   4     4614.49     5048.07    146.04 o 
  11   0   4     4104.54     4210.48    164.56 o 
  12   0   4     2184.49     2156.53    100.38 o 
  13   0   4      549.06      530.88    126.90 o 
 -11   1   4      501.89      612.03     88.39 o 
 -10   1   4     4074.66     4279.94    130.10 o 
  -9   1   4     5046.30     5029.30    134.08 o 
  -8   1   4    29205.76    29036.94    433.23 o 
  -7   1   4     1311.70     1203.41     69.14 o 
  -6   1   4     4558.65     4574.08    171.99 o 
  -5   1   4    61625.53    61408.74   1952.18 o 
  -4   1   4    58157.77    60135.49   1899.57 o 
  -3   1   4    16624.49    17422.75    587.17 o 
  -2   1   4     4530.44     5038.72    196.57 o 
  -1   1   4    17613.17    19497.00    626.31 o 
   0   1   4    79003.73    82867.60   2549.88 o 
   1   1   4    71976.66    71691.38   1573.56 o 
   2   1   4    12843.89    12178.22    225.31 o 
   3   1   4    31061.49    32100.16    579.42 o 
   4   1   4    45524.70    49258.86    664.38 o 
   5   1   4    49513.84    50777.92    687.07 o 
   6   1   4    14441.06    15200.61    210.85 o 
   7   1   4        6.06       27.06     16.69 o 
   8   1   4     5758.55     5638.94    129.46 o 
   9   1   4     7810.07     8357.41    201.64 o 
  10   1   4     3366.36     3329.52    114.97 o 
  11   1   4       33.46       33.37     34.50 o 
  12   1   4     1666.29     1883.68     94.89 o 
  13   1   4     1218.12     1272.74     92.34 o 
 -10   2   4     6525.73     6959.49    203.96 o 
  -9   2   4     1829.96     1617.38    136.52 o 
  -8   2   4     1692.42     1487.41    144.80 o 
  -7   2   4    10318.06    10524.40    203.52 o 
  -6   2   4     3606.14     3752.06     83.71 o 
  -5   2   4    22290.32    23078.11    789.63 o 
  -4   2   4      310.75      388.92     55.56 o 
  -3   2   4    37738.89    38296.13   1224.85 o 
  -2   2   4     3820.99     3618.15    154.90 o 
  -1   2   4     5101.95     5737.29    161.21 o 
   0   2   4     1187.10     1410.89     66.08 o 
   1   2   4       71.12      160.82     11.31 o 
   2   2   4    29643.66    29650.62    925.58 o 
   3   2   4    30130.60    32979.49    593.81 o 
   4   2   4    30060.24    32966.55    414.39 o 
   5   2   4      146.29      183.52     16.10 o 
   6   2   4    19673.53    19838.47    264.50 o 
   7   2   4    20262.58    20293.58    303.83 o 
   8   2   4     2912.39     2878.37     80.08 o 
   9   2   4     1317.44     1387.13     82.50 o 
  10   2   4    10022.20    11033.21    257.82 o 
  11   2   4     3251.31     3312.35    121.82 o 
  12   2   4     2785.74     2958.39    119.96 o 
  13   2   4       80.55       71.50     62.39 o 
 -10   3   4      392.01       20.97     27.53 o 
  -9   3   4     6657.53     6694.00    159.42 o 
  -8   3   4    18535.64    18583.21    296.27 o 
  -7   3   4    12028.17    12179.41    204.68 o 
  -6   3   4     1688.78     1700.80     69.17 o 
  -5   3   4    46201.61    47854.95   1057.52 o 
  -4   3   4    81152.34    84082.36   2634.06 o 
  -3   3   4    10404.97    10568.22    385.13 o 
  -2   3   4    11809.72    13165.66    451.22 o 
  -1   3   4    31115.56    33271.05    741.99 o 
   0   3   4    19144.68    21401.41    479.92 o 
   1   3   4    69731.51    70123.84   1539.18 o 
   2   3   4    29617.25    35366.17   1101.94 o 
   3   3   4    23758.97    25174.27    534.03 o 
   4   3   4    13256.45    12878.24    174.65 o 
   5   3   4    29541.61    30398.69    386.62 o 
   6   3   4     1789.34     1813.02     48.47 o 
   7   3   4      519.24      484.68     29.62 o 
   8   3   4     7372.28     7770.59    147.63 o 
   9   3   4     7614.79     7845.28    173.51 o 
  10   3   4     1487.92     1287.64     77.86 o 
  11   3   4      139.85       91.44     63.87 o 
  12   3   4      825.73      870.30     71.50 o 
  13   3   4     2311.00     2462.64    222.70 o 
 -10   4   4     6669.33     7074.66    334.62 o 
  -9   4   4     1150.65     1240.85     85.42 o 
  -8   4   4     7190.82     7016.04    141.56 o 
  -7   4   4    12061.65    12311.66    206.92 o 
  -6   4   4    13369.62    14104.92    252.81 o 
  -5   4   4     8016.90     8701.34    241.43 o 
  -4   4   4     3910.28     3912.78    191.51 o 
  -3   4   4    35314.05    34597.58   1119.62 o 
  -2   4   4    29500.89    28895.51    933.16 o 
  -1   4   4    22285.74    23271.30    749.64 o 
   0   4   4     2535.67     2236.19    107.33 o 
   1   4   4     5537.71     7224.09    235.71 o 
   2   4   4    19891.09    21134.76    684.40 o 
   3   4   4    35768.91    37980.96    790.20 o 
   4   4   4      738.71      713.37     30.82 o 
   5   4   4     5906.67     5881.07    159.79 o 
   6   4   4    14089.63    13636.28    195.29 o 
   7   4   4     1663.31     1947.52     54.71 o 
   8   4   4      104.67      121.92     25.45 o 
   9   4   4      494.12      496.03     45.03 o 
  10   4   4     3445.36     3368.00    121.52 o 
  11   4   4     3480.75     3605.84    248.50 o 
  12   4   4     1308.81     1271.05     84.44 o 
  13   4   4       30.92       28.40     39.70 o 
 -11   5   4      280.46      401.55     99.76 o 
 -10   5   4     1693.47     1662.29    117.61 o 
  -9   5   4     3242.77     3403.16    161.21 o 
  -8   5   4    11547.32    12348.48    243.05 o 
  -7   5   4      139.34      253.03     34.14 o 
  -6   5   4     2623.73     2542.43     76.23 o 
  -5   5   4    18513.07    19211.35    322.74 o 
  -4   5   4    28587.95    28382.84    950.00 o 
  -3   5   4     7336.42     6853.69    276.96 o 
  -2   5   4     7850.49     7826.83    294.64 o 
  -1   5   4    33850.33    32896.27   1047.23 o 
   0   5   4     5309.91     4403.95    126.90 o 
   1   5   4    13866.48    14265.48    396.50 o 
   2   5   4    13152.25    14397.25    489.10 o 
   3   5   4     8931.75     8895.87    160.52 o 
   4   5   4    17742.41    18177.43    265.85 o 
   5   5   4    12127.79    11877.12    189.88 o 
   6   5   4     1222.92     1086.09     83.41 o 
   7   5   4      856.66      973.50     44.62 o 
   8   5   4     1196.62     1202.60     53.63 o 
   9   5   4     2789.83     2660.48    106.38 o 
  10   5   4     1961.84     1818.33    151.20 o 
  11   5   4       64.71       34.75     35.26 o 
  12   5   4      738.97      802.63     73.77 o 
  13   5   4     2084.18     2523.42    222.64 o 
 -11   6   4     4224.87     4238.57    261.39 o 
 -10   6   4     5555.09     5655.71    222.19 o 
  -9   6   4      184.76       63.77     57.79 o 
  -8   6   4     6123.30     6428.64    179.86 o 
  -7   6   4    10988.75    11008.75    216.34 o 
  -6   6   4    15393.64    16192.71    255.15 o 
  -5   6   4     1016.86     1077.64     49.65 o 
  -4   6   4     1506.87     1418.65     58.88 o 
  -3   6   4    29507.14    28204.38    936.11 o 
  -2   6   4    52312.29    54067.23   1708.90 o 
  -1   6   4    15264.32    15147.73    513.09 o 
   0   6   4     1719.75     1707.74     62.20 o 
   1   6   4   148723.67   159445.38   4748.92 o 
   2   6   4    31049.90    31400.03    495.00 o 
   3   6   4    35058.18    36438.09    495.73 o 
   4   6   4     1301.48     1288.56     50.83 o 
   5   6   4    10528.61    10353.22    172.37 o 
   6   6   4    11183.88    11446.96    191.73 o 
   7   6   4    10646.58    10205.52    181.21 o 
   8   6   4       12.02       10.45     21.80 o 
   9   6   4      859.40      895.89     51.75 o 
  10   6   4     5114.39     5502.45    168.66 o 
  11   6   4     4467.37     4409.50    158.45 o 
  12   6   4     1170.45     1221.17     86.98 o 
 -12   7   4      324.91      317.37    109.86 o 
 -11   7   4      421.93      391.03    101.02 o 
 -10   7   4     3544.24     3501.91    170.39 o 
  -9   7   4    13758.03    13328.50    546.13 o 
  -8   7   4     6266.84     6489.39    236.27 o 
  -7   7   4      413.30      426.48     40.10 o 
  -6   7   4     3099.61     3031.40     74.96 o 
  -5   7   4    18840.50    18276.46    313.00 o 
  -4   7   4    11931.00    11517.37    241.72 o 
  -3   7   4      724.12      809.41     82.08 o 
  -2   7   4      142.52       59.35     31.57 o 
  -1   7   4    75079.08    72962.74   2275.02 o 
   0   7   4    42637.59    45236.94   1420.57 o 
   1   7   4    14458.14    17307.35    324.93 o 
   2   7   4     1886.59     1873.72     43.07 o 
   3   7   4    13857.04    14578.01    219.64 o 
   4   7   4    12859.37    13619.33    234.65 o 
   5   7   4     2020.37     2053.16     59.81 o 
   6   7   4     2170.90     2015.52     62.98 o 
   7   7   4     7625.56     7412.49    145.54 o 
   8   7   4     1562.28     1573.77     71.30 o 
   9   7   4     6200.56     6174.98    138.23 o 
  10   7   4      221.92      218.37     44.94 o 
  11   7   4      602.45      515.11     61.73 o 
  12   7   4     2048.39     2090.07    110.98 o 
 -12   8   4     3954.68     3789.88    263.49 o 
 -11   8   4     2749.05     2519.99    207.51 o 
 -10   8   4      499.06      545.08    113.65 o 
  -9   8   4      266.49      147.16    106.79 o 
  -8   8   4     1363.92     1497.71     85.77 o 
  -7   8   4     7707.07     7879.85    204.74 o 
  -6   8   4    14577.14    14503.39    236.83 o 
  -5   8   4     1041.39     1093.41     54.19 o 
  -4   8   4     8630.84     8991.43    194.23 o 
  -3   8   4     4611.79     4356.75    283.48 o 
  -2   8   4    29090.94    28802.91    952.94 o 
  -1   8   4     2822.98     3278.47    156.16 o 
   0   8   4      666.85      728.48     43.68 o 
   1   8   4    47124.86    49455.99    958.40 o 
   2   8   4    11363.80    11510.49    140.06 o 
   3   8   4    10615.59    11098.40    177.09 o 
   4   8   4      534.73      533.41     32.42 o 
   5   8   4      218.09      274.81     43.77 o 
   6   8   4    14737.98    13874.44    228.55 o 
   7   8   4     8801.54     8683.03    164.75 o 
   8   8   4      142.78       86.76     27.66 o 
   9   8   4     1741.19     1863.67     73.86 o 
  10   8   4     3719.19     3883.52    130.01 o 
  11   8   4     1858.71     2113.99    109.08 o 
  12   8   4       60.40       47.22     41.52 o 
 -12   9   4      273.66      400.71    124.59 o 
 -11   9   4     1346.37     1349.02    167.52 o 
 -10   9   4     4643.03     4664.53    276.54 o 
  -9   9   4    17706.19    17223.38    481.13 o 
  -8   9   4       51.75       52.86     36.15 o 
  -7   9   4      567.20      641.33     57.70 o 
  -6   9   4    24266.79    23751.86    405.36 o 
  -5   9   4    35686.00    35835.67    572.40 o 
  -4   9   4    14141.03    13989.10    249.61 o 
  -3   9   4      423.38      319.37     28.51 o 
  -2   9   4    54921.41    57419.30   1235.42 o 
  -1   9   4    88375.67    92430.97   1592.68 o 
   0   9   4    21233.64    21341.33    396.12 o 
   1   9   4       62.10       64.19     32.29 o 
   2   9   4     2955.55     2976.13     50.79 o 
   3   9   4    17652.10    18304.67    230.34 o 
   4   9   4    11252.43    11460.78    189.15 o 
   5   9   4    13228.34    13195.37    216.24 o 
   6   9   4      875.35      894.23     46.97 o 
   7   9   4     9786.82     9558.61    178.84 o 
   8   9   4     7438.13     7697.93    158.81 o 
   9   9   4     5010.12     4979.86    124.61 o 
  10   9   4      123.53       29.27     33.62 o 
  11   9   4     1196.92     1236.81     89.57 o 
  12   9   4     2035.79     2194.60    117.47 o 
 -13  10   4     2624.47     2782.64    254.65 o 
 -12  10   4     6953.23     7744.33    406.60 o 
 -11  10   4     3554.10     3520.07    249.18 o 
 -10  10   4      711.72     1180.65    154.90 o 
  -9  10   4      332.96      280.65     52.61 o 
  -8  10   4    18163.85    17718.60    390.59 o 
  -7  10   4    16979.08    16937.37    419.64 o 
  -6  10   4    14463.60    14310.66    269.83 o 
  -5  10   4     5782.50     6091.64    139.75 o 
  -4  10   4    13407.75    14140.76    254.74 o 
  -3  10   4    26527.09    27738.37    444.19 o 
  -2  10   4    10604.24    10946.79    227.64 o 
  -1  10   4     1121.06     1328.90     46.70 o 
   0  10   4     5901.04     5854.23    117.43 o 
   1  10   4    69310.38    70960.20   1072.23 o 
   2  10   4    15302.11    15555.27    213.71 o 
   3  10   4     2225.17     2266.55     57.54 o 
   4  10   4     3461.65     3410.59     82.39 o 
   5  10   4    17136.85    16503.57    262.08 o 
   6  10   4     9810.05     9458.16    174.83 o 
   7  10   4     3379.88     3341.71     92.78 o 
   8  10   4      784.32      669.29     48.34 o 
   9  10   4     3939.54     4056.17    146.93 o 
  10  10   4     2955.02     3053.10    101.00 o 
  11  10   4       62.80       89.54     44.64 o 
  12  10   4        8.54       20.13     44.03 o 
 -13  11   4     2131.86     2639.53    248.76 o 
 -12  11   4        0.24      -23.57     73.24 o 
 -11  11   4     1763.67     1524.54    186.04 o 
 -10  11   4     7912.35     8529.75    414.60 o 
  -9  11   4     4277.39     4471.20    199.82 o 
  -8  11   4      203.64      258.65     49.48 o 
  -7  11   4      211.00      123.60     51.50 o 
  -6  11   4    56928.88    55993.75    876.03 o 
  -5  11   4    22202.04    22410.43    384.97 o 
  -4  11   4     5413.78     5373.05    139.55 o 
  -3  11   4     1686.50     1591.55     81.90 o 
  -2  11   4    14490.70    15530.41    237.23 o 
  -1  11   4    25141.03    24984.43    401.47 o 
   0  11   4    25950.56    27559.37    391.53 o 
   1  11   4     3992.27     4711.28     84.10 o 
   2  11   4     4937.60     5174.24    137.22 o 
   3  11   4    19622.86    18790.11    261.51 o 
   4  11   4    24963.42    24208.52    358.42 o 
   5  11   4     1368.73     1250.78     53.61 o 
   6  11   4     1695.49     1689.90     81.82 o 
   7  11   4     7222.72     6971.46    148.44 o 
   8  11   4     6941.42     6990.44    153.21 o 
   9  11   4     1593.73     1614.75     75.25 o 
  10  11   4       88.92      100.29     35.59 o 
  11  11   4     1978.61     1823.70    137.38 o 
 -13  12   4      537.47      419.23    138.48 o 
 -12  12   4     3468.53     3358.87    261.81 o 
 -11  12   4     3472.89     3965.40    278.22 o 
 -10  12   4      355.37      218.45     93.44 o 
  -9  12   4     4605.28     3932.15    255.07 o 
  -8  12   4    13408.70    13102.79    317.07 o 
  -7  12   4     3849.85     4203.06    170.51 o 
  -6  12   4      545.38      534.60     47.50 o 
  -5  12   4     4467.39     4195.95    114.28 o 
  -4  12   4    20768.36    20568.70    353.05 o 
  -3  12   4    20304.44    19996.76    338.77 o 
  -2  12   4     9355.83     9368.92    159.42 o 
  -1  12   4     5369.13     5378.12    103.47 o 
   0  12   4    19680.23    20531.22    303.81 o 
   1  12   4    46371.13    47706.86    593.64 o 
   2  12   4    31267.62    31613.80    407.82 o 
   3  12   4     1265.08     1275.79     47.15 o 
   4  12   4    13399.38    13150.48    218.43 o 
   5  12   4    19482.75    19147.45    301.52 o 
   6  12   4     7652.41     7465.68    152.54 o 
   7  12   4      629.22      624.93     57.76 o 
   8  12   4     1869.29     1743.44     92.35 o 
   9  12   4     6689.26     6692.11    156.91 o 
  10  12   4     4267.08     4241.12    130.43 o 
  11  12   4      287.75      250.75     56.74 o 
 -13  13   4     1155.08     1242.11    189.83 o 
 -12  13   4       47.05       50.51     87.55 o 
 -11  13   4     3743.45     3853.44    277.80 o 
 -10  13   4     6648.88     6742.57    368.72 o 
  -9  13   4     4210.65     4366.53    273.17 o 
  -8  13   4        2.82       22.62     38.62 o 
  -7  13   4     6134.56     5707.03    178.16 o 
  -6  13   4    19645.36    19832.11    360.90 o 
  -5  13   4     6356.10     6400.01    152.59 o 
  -4  13   4       17.32       22.37     20.58 o 
  -3  13   4     1128.81     1339.21     48.97 o 
  -2  13   4    19391.66    18908.58    261.08 o 
  -1  13   4    12178.40    12600.45    203.09 o 
   0  13   4     2294.65     2415.62     63.90 o 
   1  13   4     2528.31     2801.06     81.10 o 
   2  13   4    14616.70    14858.03    267.84 o 
   3  13   4     9161.01     9267.33    166.67 o 
   4  13   4     2690.11     2799.66    102.34 o 
   5  13   4      255.29      200.33     30.46 o 
   6  13   4     5062.79     4787.42    120.68 o 
   7  13   4     3911.57     3702.55    164.64 o 
   8  13   4     2991.64     3011.94     99.93 o 
   9  13   4     1790.29     1640.50    111.81 o 
  10  13   4      318.37      281.30     47.06 o 
  11  13   4     1753.15     1746.63    110.88 o 
 -13  14   4     1773.85     1829.70    226.45 o 
 -12  14   4     2227.30     2631.53    250.02 o 
 -11  14   4     1665.42     1282.51    184.36 o 
 -10  14   4      566.93      458.37    124.17 o 
  -9  14   4     5606.60     5590.11    323.26 o 
  -8  14   4    11847.90    11284.30    347.57 o 
  -7  14   4     1578.73     1778.68     99.92 o 
  -6  14   4      116.33       82.24     30.68 o 
  -5  14   4     4637.06     4670.67    126.61 o 
  -4  14   4    18042.30    17725.93    319.20 o 
  -3  14   4    27915.80    27322.35    366.52 o 
  -2  14   4     3406.02     3349.65    115.20 o 
  -1  14   4     1761.84     1852.65     51.47 o 
   0  14   4    16527.57    16935.48    263.61 o 
   1  14   4    12905.86    13180.18    179.04 o 
   2  14   4     6776.68     6591.67    129.46 o 
   3  14   4      434.69      354.86     32.79 o 
   4  14   4     5660.84     5716.10    137.21 o 
   5  14   4    12149.63    11964.77    213.69 o 
   6  14   4     1226.02     1203.42     60.85 o 
   7  14   4      532.45      492.08     46.54 o 
   8  14   4     1801.66     1756.42     78.02 o 
   9  14   4     4160.15     4075.93    121.16 o 
  10  14   4     2414.11     2301.93     96.95 o 
  11  14   4      380.13      279.16     64.71 o 
 -12  15   4      528.22      340.94    123.75 o 
 -11  15   4     1740.30     1998.48    218.45 o 
 -10  15   4     4105.89     4565.20    302.21 o 
  -9  15   4     1459.84     1518.22    179.73 o 
  -8  15   4      521.28      356.87     70.76 o 
  -7  15   4     4848.53     4990.56    168.91 o 
  -6  15   4    12380.75    11284.32    251.34 o 
  -5  15   4    10666.06    10425.37    220.18 o 
  -4  15   4     2687.29     2301.50     83.25 o 
  -3  15   4     4490.74     5135.23    124.10 o 
  -2  15   4    29039.48    30436.72    404.25 o 
  -1  15   4    15438.09    16502.17    236.65 o 
   0  15   4      503.01      488.21     34.11 o 
   1  15   4     5599.65     5498.71    114.63 o 
   2  15   4     9981.25     9501.53    170.87 o 
   3  15   4    17784.75    17773.99    282.90 o 
   4  15   4     4122.69     3984.91    132.75 o 
   5  15   4      142.55      210.67     42.28 o 
   6  15   4     5709.57     5865.72    137.33 o 
   7  15   4     1882.07     1853.29     85.19 o 
   8  15   4     4030.59     3968.11    117.01 o 
   9  15   4      493.05      451.46     53.55 o 
  10  15   4      847.82      701.15     70.65 o 
 -12  16   4     2141.46     2620.17    257.60 o 
 -11  16   4      323.03      372.51    124.59 o 
 -10  16   4      597.06      808.15    153.21 o 
  -9  16   4     3256.28     3616.46    257.18 o 
  -8  16   4    12080.47    12811.65    389.44 o 
  -7  16   4     4617.60     4468.11    418.17 o 
  -6  16   4      121.92      107.98     34.96 o 
  -5  16   4     1186.73     1511.10     75.70 o 
  -4  16   4    10639.31    10651.04    221.31 o 
  -3  16   4     6676.76     6957.37    140.96 o 
  -2  16   4     6686.54     6267.45    116.21 o 
  -1  16   4    13240.41    13020.80    218.67 o 
   0  16   4     9047.46     9763.06    178.51 o 
   1  16   4     8296.86     8204.57    174.38 o 
   2  16   4      278.04      309.62     37.38 o 
   3  16   4     1222.68     1343.70     58.94 o 
   4  16   4    10817.11    10646.75    239.26 o 
   5  16   4     6233.55     5891.15    149.82 o 
   6  16   4     3762.84     3637.26    116.84 o 
   7  16   4      147.65      127.68     38.91 o 
   8  16   4     1262.28     1086.82     82.69 o 
   9  16   4     1930.64     1926.76     98.86 o 
  10  16   4      565.15      590.16     67.78 o 
 -12  17   4     1377.19     1119.20    184.78 o 
 -11  17   4     2250.19     2147.06    232.76 o 
 -10  17   4     2203.06     2283.02    230.66 o 
  -9  17   4       96.53      177.62     97.65 o 
  -8  17   4      586.88      360.17     78.03 o 
  -7  17   4     8130.21     7234.13    476.26 o 
  -6  17   4    13021.71    12703.37    268.47 o 
  -5  17   4      938.60      847.31     61.52 o 
  -4  17   4        7.61       53.18     24.03 o 
  -3  17   4     5742.15     5897.90    129.22 o 
  -2  17   4     4987.34     5875.30    163.73 o 
  -1  17   4     5294.00     5763.91    123.82 o 
   0  17   4      444.84      440.92     36.66 o 
   1  17   4     5958.76     5732.09    139.56 o 
   2  17   4     7666.25     7613.53    153.02 o 
   3  17   4     9876.42     9555.52    181.49 o 
   4  17   4      142.20      174.67     35.80 o 
   5  17   4      696.25      616.05     54.65 o 
   6  17   4     6006.20     6063.29    160.41 o 
   7  17   4     1366.04     1448.94    103.35 o 
   8  17   4     2001.82     1906.48     96.28 o 
   9  17   4      993.05      889.96     76.01 o 
  10  17   4     1348.18     1290.91     89.44 o 
 -12  18   4     1284.71     1317.45    198.67 o 
 -11  18   4        2.24      -32.83     90.07 o 
 -10  18   4      763.24     1148.66    176.78 o 
  -9  18   4     2164.05     2484.64    234.87 o 
  -8  18   4     4955.48     4316.29    203.96 o 
  -7  18   4      645.93      547.15     93.23 o 
  -6  18   4      873.64      932.01     78.19 o 
  -5  18   4     9045.42     8899.75    264.63 o 
  -4  18   4     5023.25     4987.09    142.51 o 
  -3  18   4     1766.39     1856.36     70.26 o 
  -2  18   4     2825.59     2856.85     84.03 o 
  -1  18   4     7349.92     7421.59    153.05 o 
   0  18   4    18263.44    19158.48    342.78 o 
   1  18   4     5152.52     5408.07    138.71 o 
   2  18   4      499.89      412.51     44.41 o 
   3  18   4     7496.88     7508.22    191.92 o 
   4  18   4     7323.30     7331.95    173.73 o 
   5  18   4     4168.70     3981.66    163.06 o 
   6  18   4       25.92       21.20     32.90 o 
   7  18   4     1964.06     1665.07    133.37 o 
   8  18   4     2480.30     2311.31    106.45 o 
   9  18   4     2672.10     2515.14    140.52 o 
 -11  19   4     3006.58     3031.40    280.33 o 
 -10  19   4     3901.92     3764.20    287.06 o 
  -9  19   4       95.86      200.77    101.86 o 
  -8  19   4     1339.52     1019.02    155.74 o 
  -7  19   4     8237.95     7662.18    778.90 o 
  -6  19   4     4799.16     4439.86    159.69 o 
  -5  19   4      492.74      502.69     65.09 o 
  -4  19   4     2521.92     2548.40     85.94 o 
  -3  19   4     9984.46    10227.71    195.54 o 
  -2  19   4     5826.19     6513.94    160.72 o 
  -1  19   4     6695.92     7085.91    148.75 o 
   0  19   4     1565.89     1565.97     73.17 o 
   1  19   4     6773.60     6856.53    164.32 o 
   2  19   4     6645.15     6529.36    161.99 o 
   3  19   4     4443.39     4907.71    123.33 o 
   4  19   4      384.77      291.27     51.82 o 
   5  19   4     4111.43     4021.22    127.24 o 
   6  19   4     4464.29     4436.74    138.79 o 
   7  19   4     5065.52     5452.05    203.95 o 
   8  19   4       59.84       95.17     44.04 o 
   9  19   4      802.81      851.38     78.01 o 
 -11  20   4      242.47      162.89    113.22 o 
 -10  20   4     1948.96     2432.86    249.60 o 
  -9  20   4     7768.57     7155.48    400.29 o 
  -8  20   4      788.92      553.92    127.11 o 
  -7  20   4      464.24      289.12     75.55 o 
  -6  20   4     3949.53     3580.50    169.99 o 
  -5  20   4     6284.57     6588.48    169.31 o 
  -4  20   4    14921.15    15733.98    278.03 o 
  -3  20   4       84.48      119.60     31.46 o 
  -2  20   4      333.71      365.38     44.81 o 
  -1  20   4     9714.83    10201.13    217.49 o 
   0  20   4     5751.67     5862.92    150.85 o 
   1  20   4     4719.19     4279.49    126.33 o 
   2  20   4        2.56      -13.47     26.70 o 
   3  20   4     8441.58     8100.67    194.49 o 
   4  20   4     3898.02     3670.59    142.92 o 
   5  20   4      775.82      725.45     75.84 o 
   6  20   4       62.79       40.89     38.00 o 
   7  20   4     1542.30     1272.27     84.67 o 
   8  20   4     3045.09     2939.79    132.99 o 
 -11  21   4     1778.85     1567.05    216.77 o 
 -10  21   4      938.09      730.28    161.63 o 
  -9  21   4      876.74      624.63    146.90 o 
  -8  21   4     4057.97     4427.98    295.06 o 
  -7  21   4     6526.62     6534.73    262.47 o 
  -6  21   4     5781.16     5832.60    271.75 o 
  -5  21   4       28.19       11.42     31.50 o 
  -4  21   4     2557.53     2391.72    112.64 o 
  -3  21   4    10039.28    10000.75    226.38 o 
  -2  21   4    13739.03    14329.20    331.25 o 
  -1  21   4       34.99      107.45     50.92 o 
   0  21   4      652.96      819.82     79.71 o 
   1  21   4     4028.99     4014.47    130.80 o 
   2  21   4     9129.65     9332.19    214.96 o 
   3  21   4     1703.03     1955.82    105.88 o 
   4  21   4      128.91      105.26     45.63 o 
   5  21   4     1210.41     1125.27     90.62 o 
   6  21   4     3094.25     3168.94    144.51 o 
   7  21   4     1528.93     1504.53    122.11 o 
   8  21   4       26.57       16.96     44.24 o 
 -10  22   4     4980.63     4968.85    337.99 o 
  -9  22   4     6526.01     6301.03    378.82 o 
  -8  22   4     1872.77     1320.40    180.99 o 
  -7  22   4       10.19       42.74     58.47 o 
  -6  22   4     2506.72     2547.89    129.65 o 
  -5  22   4     6586.62     6703.94    178.48 o 
  -4  22   4     4770.56     4650.64    141.32 o 
  -3  22   4      149.58       90.69     37.85 o 
  -2  22   4     8279.24     8996.96    317.47 o 
  -1  22   4     7793.07     8139.84    226.40 o 
   0  22   4     4601.62     4476.98    134.98 o 
   1  22   4      670.65      766.63     64.91 o 
   2  22   4     1393.82     1267.28     78.47 o 
   3  22   4     7537.61     7316.73    189.83 o 
   4  22   4     5093.87     4661.99    167.39 o 
   5  22   4     1495.34     1362.46    100.37 o 
   6  22   4        1.32       11.09     41.13 o 
   7  22   4      926.89      716.46     92.35 o 
 -10  23   4      545.06      531.61    149.84 o 
  -9  23   4      425.96      258.44    124.17 o 
  -8  23   4     3533.87     2625.22    246.23 o 
  -7  23   4     8715.87     8918.81    448.90 o 
  -6  23   4     3115.47     2729.19    168.99 o 
  -5  23   4        1.89       22.55     39.45 o 
  -4  23   4      863.57      751.91     67.59 o 
  -3  23   4     7870.08     8504.93    241.61 o 
  -2  23   4     2313.11     2230.33    130.84 o 
  -1  23   4        3.66       65.23     41.58 o 
   0  23   4     1734.96     1860.72    108.28 o 
   1  23   4     6081.23     6542.34    175.96 o 
   2  23   4     4313.92     4433.30    151.34 o 
   3  23   4      373.15      314.28     74.02 o 
   4  23   4      102.61       80.70     49.83 o 
   5  23   4     3183.47     3195.43    144.19 o 
   6  23   4      816.71      741.76     85.01 o 
   7  23   4      765.28      810.95     79.44 o 
  -9  24   4     5048.81     4882.14    335.04 o 
  -8  24   4     2717.98     2638.69    252.55 o 
  -7  24   4       11.48       41.77     69.02 o 
  -6  24   4     1856.84     1632.73    140.10 o 
  -5  24   4     4498.62     4907.98    155.04 o 
  -4  24   4      791.21      689.83     81.22 o 
  -3  24   4      636.82      761.88     81.37 o 
  -2  24   4     4902.36     5331.69    337.12 o 
  -1  24   4     3915.92     3898.31    280.72 o 
   0  24   4     4433.45     4311.53    163.69 o 
   1  24   4      734.98      811.30     70.91 o 
   2  24   4      305.12      302.62     52.15 o 
   3  24   4     3452.16     3167.89    125.03 o 
   4  24   4     4064.47     4244.60    166.08 o 
   5  24   4      371.54      299.48     65.73 o 
   6  24   4       17.50      -63.58     50.02 o 
  -9  25   4      436.51      429.75    148.16 o 
  -8  25   4     2295.43     2179.90    232.34 o 
  -7  25   4     4341.50     4224.79    219.85 o 
  -6  25   4      740.74      602.92    104.55 o 
  -5  25   4       66.32       97.44     48.32 o 
  -4  25   4     4983.73     5195.47    191.39 o 
  -3  25   4     2043.36     1936.65    160.93 o 
  -2  25   4      675.45      525.53     74.01 o 
  -1  25   4       21.47       -1.72     41.30 o 
   0  25   4     2491.74     2429.08    129.96 o 
   1  25   4     3693.67     3908.96    227.58 o 
   2  25   4     3306.56     3559.84    225.03 o 
   3  25   4        7.18       -0.70     40.98 o 
   4  25   4      289.42      206.17     61.94 o 
   5  25   4     2963.06     3100.91    150.77 o 
  -8  26   4       92.81      236.13    124.59 o 
  -7  26   4     1162.28      993.77    168.79 o 
  -6  26   4     3526.05     3400.46    200.22 o 
  -5  26   4     2403.92     2292.52    191.51 o 
  -4  26   4      415.74      381.93     74.30 o 
  -3  26   4       92.45       46.09     59.28 o 
  -2  26   4     6515.69     6541.28    219.59 o 
  -1  26   4     1332.48     1320.41    104.74 o 
   0  26   4     2381.56     2181.98    151.79 o 
   1  26   4       11.07       44.26     49.20 o 
   2  26   4     1271.25     1163.09    103.36 o 
   3  26   4     2423.07     2400.08    159.11 o 
   4  26   4      934.94      988.12     98.27 o 
   5  26   4      265.97      260.64     68.98 o 
  -7  27   4     2266.60     1677.75    209.19 o 
  -6  27   4       71.20       59.35    113.65 o 
  -5  27   4     1736.24     1909.25    240.34 o 
  -4  27   4     6323.61     6834.53    233.80 o 
  -3  27   4     2568.05     2747.07    147.59 o 
  -2  27   4      574.74      631.67     83.97 o 
  -1  27   4      127.06      120.49     59.32 o 
   0  27   4     4219.35     4063.22    179.93 o 
   1  27   4     4797.60     4948.22    189.63 o 
   2  27   4     2344.07     2274.40    136.39 o 
   3  27   4      181.12      124.32     73.02 o 
   4  27   4      731.77      648.64    133.24 o 
  -6  28   4     3447.20     3166.09    310.63 o 
  -5  28   4     2713.85     2508.21    274.85 o 
  -4  28   4      176.66      191.62     68.07 o 
  -3  28   4     1682.37     1614.21    172.83 o 
  -2  28   4     4621.57     4581.29    189.76 o 
  -1  28   4     3711.15     4006.42    175.42 o 
   0  28   4      899.39     1011.86    114.19 o 
   1  28   4      330.20      319.27     72.17 o 
   2  28   4     5255.41     5619.14    262.28 o 
   3  28   4     1808.21     1443.34    141.78 o 
  -5  29   4      979.66      945.79    201.20 o 
  -4  29   4     3439.25     3425.88    219.73 o 
  -3  29   4     1739.84     2122.61    140.33 o 
  -2  29   4      372.63      344.90     78.07 o 
  -1  29   4      361.14      499.54     84.26 o 
   0  29   4     2533.16     3029.74    191.88 o 
   1  29   4     2548.20     2616.39    152.33 o 
  -3  30   4     1186.15     1124.76    115.39 o 
  -2  30   4     1880.11     1820.03    135.07 o 
  -1  30   4     1880.35     1925.85    138.95 o 
  -1 -31   5      513.44      469.53     72.29 o 
   0 -31   5      647.63      679.53     80.86 o 
   1 -31   5      635.46      668.48    133.85 o 
   2 -31   5      368.72      295.66     94.05 o 
   3 -31   5      141.08      154.90    114.91 o 
   4 -31   5       54.04        4.63    103.54 o 
  -3 -30   5      454.02      436.81     71.13 o 
  -2 -30   5      937.84      986.08     89.34 o 
  -1 -30   5      670.58      644.41     76.20 o 
   0 -30   5       52.07       82.93     50.50 o 
   1 -30   5      179.56      147.29     79.16 o 
   2 -30   5      780.32      881.95    173.63 o 
   3 -30   5       84.33      176.36    112.38 o 
   4 -30   5       47.99      -37.46     94.28 o 
   5 -30   5      113.47       23.57    103.12 o 
  -4 -29   5     1030.15     1025.14    124.06 o 
  -3 -29   5      693.47      750.05     82.01 o 
  -2 -29   5       56.96       78.88     47.06 o 
  -1 -29   5     1223.75     1384.98     96.72 o 
   0 -29   5     1454.78     1499.03    118.33 o 
   1 -29   5      665.46      744.21     76.81 o 
   2 -29   5       46.64       52.24     52.60 o 
   3 -29   5      186.68      230.30     81.68 o 
   4 -29   5      475.17      425.54    133.85 o 
   5 -29   5      131.18      136.80    103.96 o 
   6 -29   5        7.81       13.83     75.12 o 
   7 -29   5       41.41       -8.69     73.99 o 
  -5 -28   5      575.24      521.74     82.37 o 
  -4 -28   5       85.54      107.32     51.70 o 
  -3 -28   5     1007.48      878.87     83.28 o 
  -2 -28   5     2275.19     2333.93    144.77 o 
  -1 -28   5      630.27      405.48     72.42 o 
   0 -28   5        9.73       38.60     43.00 o 
   1 -28   5      137.30      111.60     45.05 o 
   2 -28   5      304.01      294.27     65.78 o 
   3 -28   5      433.82      504.46     97.78 o 
   4 -28   5      143.50       70.71     97.23 o 
   5 -28   5        4.01       81.24     93.86 o 
   6 -28   5       93.50       24.81     69.92 o 
   7 -28   5       48.18       33.75     74.71 o 
  -5 -27   5     2002.03     2082.61    138.58 o 
  -4 -27   5     1619.00     1696.63    162.29 o 
  -3 -27   5      834.55      913.17     81.24 o 
  -2 -27   5       51.48       73.81     43.43 o 
  -1 -27   5      984.69      848.96     75.98 o 
   0 -27   5      408.54      434.13     60.75 o 
   1 -27   5      523.37      463.85     62.62 o 
   2 -27   5        4.00      -18.09     41.05 o 
   3 -27   5       75.33       34.28     45.23 o 
   4 -27   5      698.61      707.55    143.95 o 
   5 -27   5      708.52      557.85    135.11 o 
   6 -27   5       32.54       95.91     70.05 o 
   7 -27   5      131.00      132.18     78.89 o 
   8 -27   5       10.65      -16.84     99.76 o 
  -6 -26   5     2458.68     2507.43    176.36 o 
  -5 -26   5       93.39      109.11     60.54 o 
  -4 -26   5      230.55      182.03     61.18 o 
  -3 -26   5     1938.35     1909.24    122.84 o 
  -2 -26   5      644.82      621.64     67.58 o 
  -1 -26   5       44.33       64.41     39.93 o 
   0 -26   5        9.04       -2.01     35.04 o 
   1 -26   5      177.98      168.51     44.78 o 
   2 -26   5      519.50      715.88     79.26 o 
   3 -26   5      107.63      128.26     88.62 o 
   4 -26   5      690.31      855.87    101.58 o 
   5 -26   5      147.80      120.67     66.11 o 
   6 -26   5       20.97       48.97     64.35 o 
   7 -26   5      261.82      334.62    132.17 o 
   8 -26   5        3.66       38.72     99.76 o 
   9 -26   5        8.63      -33.25    112.80 o 
  -7 -25   5      138.79      212.73     84.05 o 
  -6 -25   5      506.61      396.49     92.12 o 
  -5 -25   5     1291.98     1388.16    113.23 o 
  -4 -25   5      810.82      717.51     84.33 o 
  -3 -25   5      433.37      405.34     98.02 o 
  -2 -25   5      460.25      429.39     56.95 o 
  -1 -25   5      191.38      203.29     45.88 o 
   0 -25   5      620.94      691.95     64.78 o 
   1 -25   5      365.82      409.16     60.27 o 
   2 -25   5        0.43       51.43     36.54 o 
   3 -25   5        9.33      -13.61     38.42 o 
   4 -25   5      381.46      346.52     60.16 o 
   5 -25   5       24.23      -26.57     52.56 o 
   6 -25   5        0.29       -0.84     91.76 o 
   7 -25   5      161.46      146.90    113.22 o 
   8 -25   5       83.72       68.19    106.49 o 
   9 -25   5      126.45      251.70    133.01 o 
  -7 -24   5     1167.30     1167.45    110.58 o 
  -6 -24   5      336.65      355.62    163.94 o 
  -5 -24   5       23.32       35.02     45.07 o 
  -4 -24   5      434.43      400.81     78.45 o 
  -3 -24   5      696.71      784.44     83.59 o 
  -2 -24   5      836.44      920.38     85.40 o 
  -1 -24   5       33.19      -42.33     33.79 o 
   0 -24   5       20.91      -16.32     30.60 o 
   1 -24   5      689.46      797.94     64.75 o 
   2 -24   5      339.06      213.76     42.30 o 
   3 -24   5      352.46      320.07     54.82 o 
   4 -24   5       54.87       21.22     35.58 o 
   5 -24   5      255.84      151.07     59.56 o 
   6 -24   5      169.70      200.35    107.33 o 
   7 -24   5       91.56       18.52     93.86 o 
   8 -24   5       98.01      -26.52     89.65 o 
   9 -24   5        0.17       53.88    101.86 o 
  10 -24   5       30.74       90.07    122.06 o 
  -8 -23   5      912.44      856.99     78.40 o 
  -7 -23   5        3.49       10.90     39.71 o 
  -6 -23   5      483.14      545.86    103.89 o 
  -5 -23   5     1158.85     1053.26     96.15 o 
  -4 -23   5      394.03      356.59     62.06 o 
  -3 -23   5      700.20      691.76     76.17 o 
  -2 -23   5      493.71      537.07     67.80 o 
  -1 -23   5      335.36      375.31     49.36 o 
   0 -23   5      776.40      807.54     63.29 o 
   1 -23   5       78.50       43.61     29.15 o 
   2 -23   5      558.56      453.85     71.04 o 
   3 -23   5      283.27      311.21     44.65 o 
   4 -23   5      246.34      126.21     50.69 o 
   5 -23   5        3.10       33.97     45.47 o 
   6 -23   5       52.20       68.61     88.39 o 
   7 -23   5      495.66      564.02    136.80 o 
   8 -23   5      195.68      100.60    108.17 o 
   9 -23   5      460.68      437.75    143.11 o 
  10 -23   5        9.36       60.19    110.28 o 
  -8 -22   5      688.75      601.71     69.58 o 
  -7 -22   5      359.41      391.08     52.80 o 
  -6 -22   5      391.63      343.45     48.09 o 
  -5 -22   5       16.27       32.58     32.30 o 
  -4 -22   5       89.45       65.19     41.84 o 
  -3 -22   5     1452.19     1565.28    112.68 o 
  -2 -22   5      915.49      881.90    120.32 o 
  -1 -22   5      493.73      468.22     73.95 o 
   0 -22   5      148.59      149.93     31.36 o 
   1 -22   5      701.25      796.63     59.87 o 
   2 -22   5       16.00       28.56     25.97 o 
   3 -22   5      212.25      177.24     34.40 o 
   4 -22   5       37.75       28.10     31.18 o 
   5 -22   5       74.07       67.89     47.90 o 
   6 -22   5      132.20      134.08     55.99 o 
   7 -22   5        0.60      -21.89     76.61 o 
   8 -22   5       45.00       51.35     89.23 o 
   9 -22   5        0.59       16.84    101.02 o 
  10 -22   5       35.64      -15.99    101.02 o 
  11 -22   5      340.38      282.85    141.01 o 
  -9 -21   5      486.40      513.99     64.95 o 
  -8 -21   5       54.78        9.84     38.87 o 
  -7 -21   5        7.07        8.10     33.65 o 
  -6 -21   5      858.94     1026.36     67.05 o 
  -5 -21   5      899.14      834.40     58.78 o 
  -4 -21   5      509.28      544.38     77.04 o 
  -3 -21   5       56.91       77.64     37.21 o 
  -2 -21   5      716.81      804.06     71.68 o 
  -1 -21   5      380.62      497.39     58.48 o 
   0 -21   5        9.08       27.24     23.79 o 
   1 -21   5      874.63      913.42     55.48 o 
   2 -21   5     1500.49     1595.38     72.28 o 
   3 -21   5      455.06      582.47     54.43 o 
   4 -21   5      402.09      279.15     78.04 o 
   5 -21   5      131.84       98.44     54.93 o 
   6 -21   5       23.09       71.53     84.18 o 
   7 -21   5      169.20       68.61     85.87 o 
   8 -21   5       66.34        1.26     81.24 o 
   9 -21   5      426.92      408.70    133.43 o 
  10 -21   5        0.02      -45.46     90.50 o 
  11 -21   5        3.08       -5.89    110.70 o 
  -9 -20   5      217.81      209.31     50.71 o 
  -8 -20   5      828.90      874.43     66.30 o 
  -7 -20   5     1004.38     1088.46     69.59 o 
  -6 -20   5      364.59      427.41     47.34 o 
  -5 -20   5        7.05       -9.35     25.60 o 
  -4 -20   5     2189.77     2104.82     75.28 o 
  -3 -20   5     3006.48     2903.35    105.51 o 
  -2 -20   5       72.93       86.67     35.06 o 
  -1 -20   5       43.33      -24.56     21.71 o 
   0 -20   5      969.02      975.64     61.06 o 
   1 -20   5      279.50      292.52     34.46 o 
   2 -20   5       29.55        5.28     20.02 o 
   3 -20   5       22.71       -2.35     24.89 o 
   4 -20   5      111.63       89.18     32.74 o 
   5 -20   5      393.47      440.96     60.10 o 
   6 -20   5      484.75      463.22     71.73 o 
   7 -20   5       16.09       43.43     53.03 o 
   8 -20   5      200.02      316.52    118.70 o 
   9 -20   5        9.40        2.95     92.60 o 
  10 -20   5       14.79      -39.99     87.13 o 
  11 -20   5       10.90      111.54    110.70 o 
 -10 -19   5     1134.63     1230.55     87.93 o 
  -9 -19   5     1039.18     1151.49     81.66 o 
  -8 -19   5      201.12      167.47     40.65 o 
  -7 -19   5      555.36      586.97     61.14 o 
  -6 -19   5     1924.87     1849.50    105.14 o 
  -5 -19   5     3571.04     3448.37     94.99 o 
  -4 -19   5      379.91      243.87     32.47 o 
  -3 -19   5        2.33       -9.23     19.56 o 
  -2 -19   5     1727.84     1525.07     78.98 o 
  -1 -19   5      980.74      966.94     78.68 o 
   0 -19   5       29.76       52.80     24.46 o 
   1 -19   5      325.99      362.86     34.71 o 
   2 -19   5      177.66      123.26     30.03 o 
   3 -19   5       32.02       19.54     20.79 o 
   4 -19   5      247.53      243.48     38.66 o 
   5 -19   5        0.13      -33.07     29.79 o 
   6 -19   5      295.98      216.17     55.97 o 
   7 -19   5      123.74      142.89     53.62 o 
   8 -19   5      513.87      501.30    125.01 o 
   9 -19   5        9.20        9.68     81.66 o 
  10 -19   5      127.99      114.49    102.28 o 
  11 -19   5      857.87     1271.57    206.25 o 
 -10 -18   5       67.81        6.84     39.14 o 
  -9 -18   5      428.45      354.81     69.91 o 
  -8 -18   5     1721.04     1750.39     83.73 o 
  -7 -18   5     2112.28     2013.23     83.87 o 
  -6 -18   5      176.35       61.23     29.29 o 
  -5 -18   5      734.76      752.68     48.50 o 
  -4 -18   5     2000.11     2058.97     69.30 o 
  -3 -18   5     2052.04     1941.69     64.64 o 
  -2 -18   5      168.12      157.96     28.58 o 
  -1 -18   5      489.13      408.19     41.38 o 
   0 -18   5     2121.77     2097.16     78.38 o 
   1 -18   5     2953.17     3129.25     76.50 o 
   2 -18   5       18.67        2.42     17.96 o 
   3 -18   5      212.16      168.17     27.31 o 
   4 -18   5      360.41      366.73     41.02 o 
   5 -18   5      154.18      106.79     36.50 o 
   6 -18   5      221.08      277.62     58.99 o 
   7 -18   5       26.00       18.85     38.52 o 
   8 -18   5        1.29       -9.54     46.28 o 
   9 -18   5      202.41      340.52    121.64 o 
  10 -18   5       25.68      -31.57     87.13 o 
  11 -18   5       24.79      115.75    103.12 o 
  12 -18   5      150.11      122.78     57.36 o 
 -10 -17   5     1908.14     1911.74    141.86 o 
  -9 -17   5      857.71      792.28     64.05 o 
  -8 -17   5        8.62       46.31     29.78 o 
  -7 -17   5     1627.65     1564.69     75.02 o 
  -6 -17   5     5753.17     5813.63    163.82 o 
  -5 -17   5      669.60      653.04     44.92 o 
  -4 -17   5     2038.96     1926.75     64.56 o 
  -3 -17   5      106.42       77.61     22.42 o 
  -2 -17   5       75.18       56.08     18.90 o 
  -1 -17   5     2966.51     2875.16     89.71 o 
   0 -17   5      729.59      796.48     48.81 o 
   1 -17   5      106.55      100.85     20.12 o 
   2 -17   5      174.28      131.36     24.39 o 
   3 -17   5     1536.05     1410.89     93.32 o 
   4 -17   5       14.23      -16.96     19.41 o 
   5 -17   5        7.09       -3.32     26.34 o 
   6 -17   5       65.00       71.24     35.26 o 
   7 -17   5        1.22      -10.01     35.83 o 
   8 -17   5      572.87      644.54     85.46 o 
   9 -17   5      137.83      179.53     70.71 o 
  10 -17   5      276.31      206.67    101.86 o 
  11 -17   5      899.90      927.69    172.15 o 
  12 -17   5      267.57      204.67     62.02 o 
 -11 -16   5      454.13      554.80     65.47 o 
 -10 -16   5      289.06      264.61     74.91 o 
  -9 -16   5     1224.66     1108.86     75.66 o 
  -8 -16   5     2502.03     2534.50     92.86 o 
  -7 -16   5     2654.82     2481.51     87.85 o 
  -6 -16   5       12.66       25.89     24.82 o 
  -5 -16   5       72.81       65.09     23.17 o 
  -4 -16   5      594.65      606.21     53.98 o 
  -3 -16   5       31.27       15.82     17.00 o 
  -2 -16   5       76.37       51.71     16.72 o 
  -1 -16   5       10.19       13.28     15.59 o 
   0 -16   5     2497.20     2725.76    117.62 o 
   1 -16   5     1889.91     1913.37     54.76 o 
   2 -16   5     1870.76     1874.01     59.47 o 
   3 -16   5       50.47       34.17     22.48 o 
   4 -16   5        0.35      -37.58     18.79 o 
   5 -16   5      161.15      136.82     35.41 o 
   6 -16   5     1113.14     1171.82     79.52 o 
   7 -16   5       71.00       35.74     34.05 o 
   8 -16   5      737.74      803.87     92.84 o 
   9 -16   5      115.26      110.78     54.57 o 
  10 -16   5      771.52      617.05    143.53 o 
  11 -16   5      100.06      -58.93     80.39 o 
  12 -16   5       44.61        9.94     47.12 o 
 -11 -15   5     2824.84     3300.67    127.49 o 
 -10 -15   5     1241.15     1384.46     86.84 o 
  -9 -15   5       71.48       36.73     30.27 o 
  -8 -15   5      182.02      114.06     32.48 o 
  -7 -15   5     2466.38     2593.58     92.64 o 
  -6 -15   5     1774.91     1711.92     84.09 o 
  -5 -15   5     1052.96      954.15     47.90 o 
  -4 -15   5      106.68       74.95     21.05 o 
  -3 -15   5      303.62      268.55     24.86 o 
  -2 -15   5       62.39       51.69     16.68 o 
  -1 -15   5      119.04      146.56     19.36 o 
   0 -15   5        1.45       -3.27     16.46 o 
   1 -15   5       27.55       26.54     18.58 o 
   2 -15   5     1508.86     1415.21     49.84 o 
   3 -15   5      614.40      673.26     41.65 o 
   4 -15   5       34.25       -1.49     20.58 o 
   5 -15   5       27.24       28.22     27.11 o 
   6 -15   5      118.55      103.18     34.96 o 
   7 -15   5      237.53      172.86     43.60 o 
   8 -15   5      224.20      262.69     64.21 o 
   9 -15   5      108.38      130.32     56.84 o 
  10 -15   5       34.23      -31.10     49.84 o 
  11 -15   5      222.46      298.00    124.17 o 
  12 -15   5      175.76      233.57     86.92 o 
 -11 -14   5      259.93      237.57     49.23 o 
 -10 -14   5      534.18      494.75     54.87 o 
  -9 -14   5     2622.61     2657.65     95.44 o 
  -8 -14   5     3190.46     3124.96     97.87 o 
  -7 -14   5     1843.42     1810.61    111.90 o 
  -6 -14   5      363.59      261.95     34.84 o 
  -5 -14   5     1701.58     1618.82     60.33 o 
  -4 -14   5     2352.09     2301.08     64.81 o 
  -3 -14   5      693.80      689.15     35.82 o 
  -2 -14   5      724.36      679.02     31.24 o 
  -1 -14   5      145.23      136.83     19.40 o 
   0 -14   5     2162.77     2253.81     70.21 o 
   1 -14   5      238.31      238.66     48.42 o 
   2 -14   5     2318.72     2226.77     96.50 o 
   3 -14   5      450.69      509.11     32.61 o 
   4 -14   5      888.51      902.42     50.89 o 
   5 -14   5       30.54       47.04     28.22 o 
   6 -14   5       79.83       37.18     29.62 o 
   7 -14   5       48.97       29.96     31.79 o 
   8 -14   5      722.01      682.22     70.41 o 
   9 -14   5      516.79      626.88     87.35 o 
  10 -14   5      318.88      198.67     68.20 o 
  11 -14   5       41.56      145.21     95.97 o 
  12 -14   5      178.24      132.49     79.34 o 
 -12 -13   5      595.05      640.09     66.71 o 
 -11 -13   5     1884.11     1821.38     93.98 o 
 -10 -13   5      799.33      685.08     56.08 o 
  -9 -13   5      335.84      300.28     65.43 o 
  -8 -13   5       90.80      122.21     41.10 o 
  -7 -13   5     1667.84     1711.22     69.38 o 
  -6 -13   5     4558.35     4443.37    108.79 o 
  -5 -13   5     1477.76     1431.01     56.38 o 
  -4 -13   5     1085.99     1106.41     47.05 o 
  -3 -13   5     1011.31      945.01     35.83 o 
  -2 -13   5      316.52      319.97     25.11 o 
  -1 -13   5       77.52       78.06     16.03 o 
   0 -13   5        1.10       -9.66     11.19 o 
   1 -13   5      319.67      332.35     41.89 o 
   2 -13   5        6.28       -9.33     12.03 o 
   3 -13   5       60.26       45.09     22.30 o 
   4 -13   5      140.87      153.72     30.81 o 
   5 -13   5       44.34       83.63     28.65 o 
   6 -13   5      551.16      571.41     57.90 o 
   7 -13   5      290.30      246.28     44.94 o 
   8 -13   5      166.87      103.37     40.78 o 
   9 -13   5      270.40      136.47     58.47 o 
  10 -13   5     1523.86     1503.17    128.44 o 
  11 -13   5     1008.68     1236.68     79.14 o 
  12 -13   5      526.63      428.10     66.92 o 
  13 -13   5       35.44       33.07     48.34 o 
 -12 -12   5      957.99      922.43     74.21 o 
 -11 -12   5        0.29       -9.57     30.50 o 
 -10 -12   5      518.55      534.71     51.72 o 
  -9 -12   5     2963.21     2973.17     87.53 o 
  -8 -12   5     2027.50     1941.91     68.06 o 
  -7 -12   5      793.92      715.88     42.51 o 
  -6 -12   5     1750.79     1724.89     58.12 o 
  -5 -12   5      384.77      349.14     27.45 o 
  -4 -12   5     6364.91     6181.53     96.69 o 
  -3 -12   5        5.01        3.33     11.87 o 
  -2 -12   5      157.11      111.84     15.54 o 
  -1 -12   5     1283.33     1241.67     39.02 o 
   0 -12   5      413.94      418.98     26.50 o 
   1 -12   5      255.01      219.01     34.13 o 
   2 -12   5      184.55      132.74     25.02 o 
   3 -12   5       38.49       32.99     21.18 o 
   4 -12   5      222.89      143.68     30.52 o 
   5 -12   5      429.84      487.29     48.48 o 
   6 -12   5      143.08      137.60     34.53 o 
   7 -12   5     1585.60     1667.38    138.53 o 
   8 -12   5       10.09       19.46     33.13 o 
   9 -12   5      204.45      139.24     38.75 o 
  10 -12   5       30.60       27.67     40.35 o 
  11 -12   5       51.43       28.28     34.57 o 
  12 -12   5      308.83      273.46     79.97 o 
  13 -12   5      517.11      626.63     75.21 o 
 -12 -11   5     1326.80     1415.73     85.00 o 
 -11 -11   5     1419.92     1533.70     90.82 o 
 -10 -11   5       94.57      114.44     33.73 o 
  -9 -11   5       94.68       92.33     27.44 o 
  -8 -11   5     1859.05     1819.50     65.09 o 
  -7 -11   5     5408.37     5467.20    112.23 o 
  -6 -11   5     2416.48     2357.75     66.05 o 
  -5 -11   5      192.68      133.05     17.53 o 
  -4 -11   5      511.35      458.06     24.91 o 
  -3 -11   5     1136.21     1229.70     34.61 o 
  -2 -11   5     4811.23     4781.28     80.04 o 
  -1 -11   5     1125.36     1067.06     38.52 o 
   0 -11   5      128.15       96.08     19.98 o 
   1 -11   5      123.27       97.76     25.89 o 
   2 -11   5     2473.35     2501.59    102.56 o 
   3 -11   5       40.49       36.09     19.81 o 
   4 -11   5       38.47       43.27     23.08 o 
   5 -11   5      259.20      207.25     40.44 o 
   6 -11   5       92.09       66.47     27.38 o 
   7 -11   5     1612.08     1726.77     76.90 o 
   8 -11   5       78.15       88.40     30.88 o 
   9 -11   5      253.73      201.52     40.42 o 
  10 -11   5     1437.43     1514.70     99.62 o 
  11 -11   5      627.42      585.87     52.23 o 
  12 -11   5      167.59      200.95     51.35 o 
  13 -11   5      298.80      250.86     67.77 o 
 -12 -10   5      531.07      560.57     61.06 o 
 -11 -10   5      111.79       51.54     29.57 o 
 -10 -10   5     2344.28     2408.29     80.17 o 
  -9 -10   5     3880.16     3838.12    130.17 o 
  -8 -10   5     2013.73     2086.44     80.85 o 
  -7 -10   5      339.39      233.27     35.43 o 
  -6 -10   5     1661.00     1440.28     52.14 o 
  -5 -10   5     2836.43     2809.90     61.41 o 
  -4 -10   5       51.43       47.54     11.97 o 
  -3 -10   5        1.68       -3.62      9.53 o 
  -2 -10   5     2371.16     2479.14     44.85 o 
  -1 -10   5       49.55       85.17     14.91 o 
   0 -10   5     1404.00     1456.82     72.61 o 
   1 -10   5     1181.54     1269.75     64.92 o 
   2 -10   5        3.69        6.31     17.29 o 
   3 -10   5     2860.91     3145.65     99.06 o 
   4 -10   5        0.21        5.04     17.87 o 
   5 -10   5      137.33      133.62     28.74 o 
   6 -10   5       51.44        6.77     18.87 o 
   7 -10   5       26.32       27.16     22.64 o 
   8 -10   5      963.07     1003.27     64.40 o 
   9 -10   5      187.94      201.31     41.68 o 
  10 -10   5       92.27       17.76     38.31 o 
  11 -10   5     1009.93     1066.73    111.30 o 
  12 -10   5      321.63      386.76     48.57 o 
  13 -10   5      452.61      415.02     73.66 o 
 -12  -9   5     2064.35     2249.15     84.21 o 
 -11  -9   5     1855.03     1861.98     73.83 o 
 -10  -9   5      164.93       78.11     35.73 o 
  -9  -9   5      292.08      223.16     29.86 o 
  -8  -9   5     1277.51     1293.09     53.06 o 
  -7  -9   5     4219.34     4199.38    103.57 o 
  -6  -9   5      572.17      548.43     38.46 o 
  -5  -9   5      162.39      119.18     17.38 o 
  -4  -9   5     2898.05     2931.17     55.56 o 
  -3  -9   5     3157.23     3243.02     56.70 o 
  -2  -9   5     1930.81     2083.52     47.97 o 
  -1  -9   5      179.46      142.36     20.67 o 
   0  -9   5     1417.31     1507.28     96.81 o 
   1  -9   5      874.76      883.49     76.61 o 
   2  -9   5        0.59      -31.57     22.31 o 
   3  -9   5       57.09       26.79     16.91 o 
   4  -9   5        0.74      -25.48     15.44 o 
   5  -9   5       54.99       54.33     35.72 o 
   6  -9   5      464.13      450.11     40.07 o 
   7  -9   5     1848.64     1994.07     78.33 o 
   8  -9   5        0.57        9.90     24.89 o 
   9  -9   5        5.36       18.87     28.67 o 
  10  -9   5      584.40      659.51     63.55 o 
  11  -9   5       47.77       51.90     32.18 o 
  12  -9   5       16.95      -12.13     34.16 o 
  13  -9   5      530.76      469.74     73.66 o 
 -13  -8   5     1239.41     1485.30     92.84 o 
 -12  -8   5      156.45      198.47     40.40 o 
 -11  -8   5      693.58      730.75     49.96 o 
 -10  -8   5     2972.93     2899.57     83.74 o 
  -9  -8   5     4077.28     4241.27     99.22 o 
  -8  -8   5      703.61      674.26     39.83 o 
  -7  -8   5      183.96      132.49     21.63 o 
  -6  -8   5     2189.39     2078.37     52.62 o 
  -5  -8   5     1053.46     1037.83     35.51 o 
  -4  -8   5      625.40      605.19     24.63 o 
  -3  -8   5     3339.16     3490.92     60.09 o 
  -2  -8   5     5671.51     5923.63    138.45 o 
  -1  -8   5     8270.53     9024.63    235.42 o 
   0  -8   5     2830.77     2972.05    143.53 o 
   1  -8   5      884.10      904.96     74.08 o 
   2  -8   5        7.55       22.31     26.94 o 
   3  -8   5      255.58      260.95     36.60 o 
   4  -8   5       25.07       20.09     14.68 o 
   5  -8   5      205.04      202.26     27.06 o 
   6  -8   5       33.05       29.01     19.15 o 
   7  -8   5      924.16      990.02     59.72 o 
   8  -8   5     1072.12     1002.50     62.15 o 
   9  -8   5      965.81     1122.23     82.62 o 
  10  -8   5       21.71       58.73     26.53 o 
  11  -8   5      298.69      305.20     40.04 o 
  12  -8   5      211.30      196.41     61.75 o 
  13  -8   5     1550.21     1756.82     95.62 o 
 -13  -7   5      356.61      399.35     66.15 o 
 -12  -7   5     2199.36     2253.27     88.05 o 
 -11  -7   5     1141.78     1174.38     57.91 o 
 -10  -7   5      164.87      133.36     28.04 o 
  -9  -7   5       53.12       29.01     21.31 o 
  -8  -7   5     1739.06     1735.34     64.71 o 
  -7  -7   5     1440.76     1528.44     51.35 o 
  -6  -7   5       20.76       16.54     13.64 o 
  -5  -7   5      135.48       87.49     17.48 o 
  -4  -7   5     3495.76     3613.58     61.09 o 
  -3  -7   5     1293.63     1261.34     35.46 o 
  -2  -7   5     1006.93     1020.05     54.59 o 
  -1  -7   5      408.03      325.31     32.13 o 
   0  -7   5      951.84      960.25    177.62 o 
   1  -7   5      244.00      198.79     21.54 o 
   2  -7   5       81.51      135.53     37.04 o 
   3  -7   5        1.90      -18.52     22.31 o 
   4  -7   5      450.63      524.30     33.74 o 
   5  -7   5       47.18       71.17     19.94 o 
   6  -7   5       30.37       41.05     19.28 o 
   7  -7   5      613.93      542.94     44.72 o 
   8  -7   5       34.96       12.25     23.91 o 
   9  -7   5      545.12      569.22     47.57 o 
  10  -7   5      492.20      547.75     44.88 o 
  11  -7   5        8.80       40.06     33.91 o 
  12  -7   5        1.20      -17.13     34.57 o 
  13  -7   5      463.32      511.02     76.40 o 
 -13  -6   5      892.79     1147.29    122.80 o 
 -12  -6   5      173.65      183.98     37.88 o 
 -11  -6   5      430.67      398.92     38.84 o 
 -10  -6   5     2627.38     2706.06     77.70 o 
  -9  -6   5     3227.93     3409.12     83.78 o 
  -8  -6   5      533.24      527.41     33.84 o 
  -7  -6   5      500.69      461.30     29.65 o 
  -6  -6   5      149.66      129.87     23.50 o 
  -5  -6   5     2968.06     3078.09     63.85 o 
  -4  -6   5       63.63      101.49     15.12 o 
  -3  -6   5      103.24       55.77     14.77 o 
  -2  -6   5     7322.29     7083.40    192.53 o 
  -1  -6   5     9516.58     9583.92    301.79 o 
   0  -6   5      118.54      196.77     22.14 o 
   1  -6   5     1435.07     1317.34     49.32 o 
   2  -6   5     3021.04     2937.96    140.58 o 
   3  -6   5       98.59      114.91     37.04 o 
   4  -6   5      182.26      212.99     26.69 o 
   5  -6   5      581.72      494.49     35.37 o 
   6  -6   5      198.13      129.13     33.65 o 
   7  -6   5      353.89      356.14     52.90 o 
   8  -6   5      624.45      671.56     59.73 o 
   9  -6   5      350.60      334.10     36.17 o 
  10  -6   5       55.53       46.14     27.42 o 
  11  -6   5      192.03      175.06     38.49 o 
  12  -6   5     1258.92     1334.78     94.53 o 
  13  -6   5      963.10     1169.76     79.42 o 
 -13  -5   5      727.77      872.21    132.56 o 
 -12  -5   5     1704.78     1652.35     78.71 o 
 -11  -5   5      561.31      610.77     43.02 o 
 -10  -5   5      303.39      338.68     32.24 o 
  -9  -5   5      952.06      951.91     44.96 o 
  -8  -5   5     2994.54     2819.93     70.07 o 
  -7  -5   5     3965.74     3889.81     75.61 o 
  -6  -5   5       43.24       27.93     13.15 o 
  -5  -5   5      814.52      902.34     31.76 o 
  -4  -5   5       76.58      105.67     16.92 o 
  -3  -5   5     6651.99     6742.03    189.06 o 
  -2  -5   5      156.76      106.17     21.54 o 
  -1  -5   5        4.48      -10.46     12.49 o 
   0  -5   5      121.67      233.15     41.46 o 
   1  -5   5      593.21      588.85     51.77 o 
   2  -5   5     2502.75     2892.92    133.85 o 
   3  -5   5       16.50      -10.52     21.05 o 
   4  -5   5      863.62      826.88     54.15 o 
   5  -5   5      222.85      216.71     35.73 o 
   6  -5   5     1000.59     1018.14     95.85 o 
   7  -5   5        1.01       13.08     20.83 o 
   8  -5   5        6.07        5.90     17.22 o 
   9  -5   5      723.25      914.17     81.56 o 
  10  -5   5      769.71      820.83     98.91 o 
  11  -5   5       72.43       33.00     33.58 o 
  12  -5   5      472.70      589.13    110.55 o 
  13  -5   5      359.71      310.26     62.19 o 
 -13  -4   5      486.51      549.75     70.71 o 
 -12  -4   5        0.46        2.27     28.44 o 
 -11  -4   5      878.01      980.86     49.90 o 
 -10  -4   5     1825.03     1871.38     62.19 o 
  -9  -4   5     1094.02     1081.81     56.92 o 
  -8  -4   5     1289.98     1158.97     43.29 o 
  -7  -4   5     1554.80     1592.12     46.26 o 
  -6  -4   5      516.54      562.74     34.29 o 
  -5  -4   5      556.36      668.66     27.84 o 
  -4  -4   5       55.97       25.82     12.22 o 
  -3  -4   5      124.23      192.36     37.04 o 
  -2  -4   5      277.55      242.87     35.78 o 
  -1  -4   5      555.81      621.09     37.93 o 
   0  -4   5       16.46      -26.79     13.39 o 
   1  -4   5      709.54      757.22     55.56 o 
   2  -4   5      912.23     1152.87     71.55 o 
   3  -4   5      150.01       67.77     28.20 o 
   4  -4   5      559.83      627.39     83.55 o 
   5  -4   5       69.60       82.97     18.18 o 
   6  -4   5       36.26       77.52     18.29 o 
   7  -4   5      680.10      826.49     44.76 o 
   8  -4   5      417.52      541.63     45.50 o 
   9  -4   5      196.57      159.95     27.33 o 
  10  -4   5       12.88        6.11     27.66 o 
  11  -4   5      789.03      812.01     65.85 o 
  12  -4   5     1512.12     1480.05    139.32 o 
  13  -4   5      623.49      606.83     63.58 o 
 -13  -3   5      481.93      409.95    109.86 o 
 -12  -3   5     2629.56     2843.43    139.63 o 
 -11  -3   5       41.63       17.73     22.32 o 
 -10  -3   5        0.48       27.11     24.41 o 
  -9  -3   5     1553.41     1536.42     51.30 o 
  -8  -3   5     5354.31     5343.37    103.01 o 
  -7  -3   5     2398.73     2454.14     56.51 o 
  -6  -3   5       64.42       77.08     13.33 o 
  -5  -3   5     1217.82     1249.34     35.04 o 
  -4  -3   5     2682.56     2877.34    144.79 o 
  -3  -3   5     2170.46     2235.88    114.49 o 
  -2  -3   5      214.69      170.47     29.88 o 
  -1  -3   5        1.19      -24.10     12.05 o 
   0  -3   5      294.45      195.01     24.82 o 
   1  -3   5      190.68      123.36     22.10 o 
   2  -3   5     7295.98     4707.46    180.57 o 
   3  -3   5      488.13      335.89     42.09 o 
   4  -3   5      418.71      507.20     33.14 o 
   5  -3   5     2934.70     2688.34     82.22 o 
   6  -3   5     1857.16     1983.60     49.28 o 
   7  -3   5       46.50       33.00     18.54 o 
   8  -3   5      326.38      347.57     38.79 o 
   9  -3   5      396.74      305.22     58.82 o 
  10  -3   5      252.13      196.22     36.80 o 
  11  -3   5       21.69      -16.92     35.57 o 
  12  -3   5      580.33      516.65     61.89 o 
  13  -3   5      962.06     1052.53     82.57 o 
 -13  -2   5      157.40      194.14     40.06 o 
 -12  -2   5      512.98      636.73     49.09 o 
 -11  -2   5     2210.70     2359.48     73.91 o 
 -10  -2   5     2943.37     3058.22     75.28 o 
  -9  -2   5     1257.46     1148.76     44.25 o 
  -8  -2   5      558.19      553.00     42.42 o 
  -7  -2   5     1995.69     2070.00     74.79 o 
  -6  -2   5     2813.54     2916.61     82.74 o 
  -5  -2   5     1756.85     1890.99     73.95 o 
  -4  -2   5      252.73      243.71     43.35 o 
  -3  -2   5     9644.54     9180.48    333.36 o 
  -2  -2   5        5.43       38.72     19.78 o 
  -1  -2   5      421.04      431.07     91.13 o 
   0  -2   5       25.63        3.45     11.13 o 
   1  -2   5      779.37      413.33     34.94 o 
   2  -2   5     4275.80     4727.58    123.96 o 
   3  -2   5       66.63       81.77     15.67 o 
   4  -2   5     2189.62     2147.46     50.91 o 
   5  -2   5       98.13      153.72     15.59 o 
   6  -2   5       22.63       13.63     11.65 o 
   7  -2   5     1832.52     1895.76     50.31 o 
   8  -2   5      152.64      131.96     27.59 o 
   9  -2   5      213.41      149.01     48.51 o 
  10  -2   5      678.56      799.05     56.87 o 
  11  -2   5      745.57      723.82     59.18 o 
  12  -2   5     1633.49     1721.95    100.95 o 
  13  -2   5      135.81       69.73     46.58 o 
 -12  -1   5      928.33     1038.45     63.03 o 
 -11  -1   5        6.32      -14.29     31.25 o 
 -10  -1   5      103.33      107.05     43.80 o 
  -9  -1   5     3243.55     3414.23    110.55 o 
  -8  -1   5     2159.05     2133.06     79.14 o 
  -7  -1   5     1258.58     1352.66     51.25 o 
  -6  -1   5      352.69      247.80     28.78 o 
  -5  -1   5     2870.86     3126.98     93.15 o 
  -4  -1   5     4522.35     3870.69    178.05 o 
  -3  -1   5     3453.30     3528.49    158.26 o 
  -2  -1   5       23.42       62.72     22.73 o 
  -1  -1   5      732.62      641.30     33.91 o 
   0  -1   5        4.09      -25.17     12.58 o 
   1  -1   5      123.61      127.90     14.55 o 
   2  -1   5      771.26      779.31     43.99 o 
   3  -1   5      439.54      532.02     25.67 o 
   4  -1   5     1754.04     1750.11     71.93 o 
   5  -1   5     1888.44     2132.39     51.14 o 
   6  -1   5     3708.06     3850.03     73.11 o 
   7  -1   5      352.22      460.72     29.74 o 
   8  -1   5      771.43      740.74     47.44 o 
   9  -1   5      574.74      679.82     50.17 o 
  10  -1   5      189.78      228.73     74.66 o 
  11  -1   5       51.63       85.35     36.10 o 
  12  -1   5      828.25      693.61     70.25 o 
  13  -1   5     1042.53     1084.72    101.86 o 
 -12   0   5      722.01      612.42    130.06 o 
 -11   0   5     1677.87     2076.03     98.26 o 
 -10   0   5     4949.93     5175.76    188.99 o 
  -9   0   5       64.91       49.85     32.95 o 
  -8   0   5       35.63       47.95     22.04 o 
  -7   0   5     3160.75     3484.06    136.99 o 
  -6   0   5     1247.80      586.33     62.72 o 
  -5   0   5      791.46      663.08     51.34 o 
  -4   0   5      454.63      426.80     56.82 o 
  -3   0   5     5911.12     6295.56    246.65 o 
  -2   0   5       28.44       38.72     21.05 o 
  -1   0   5      241.55      191.84     18.72 o 
   0   0   5      343.52      276.12     26.52 o 
   1   0   5        0.07       -9.34      9.34 o 
   2   0   5     4363.29     5077.68    102.29 o 
   3   0   5       60.08       24.37     10.73 o 
   4   0   5     1288.70     1615.86     38.81 o 
   5   0   5      230.95      235.11     24.90 o 
   6   0   5      300.86      422.29     23.93 o 
   7   0   5     1136.65     1060.21     53.16 o 
   8   0   5      339.65      263.71     44.10 o 
   9   0   5       75.87       68.56     48.30 o 
  10   0   5     2347.44     2519.43    102.35 o 
  11   0   5     1423.39     1400.73    122.11 o 
  12   0   5     1227.78     1399.03    128.10 o 
  13   0   5       14.01       48.26     47.77 o 
 -11   1   5        5.79      -14.73     76.61 o 
 -10   1   5      961.88      961.86     67.09 o 
  -9   1   5      651.04      821.28     79.55 o 
  -8   1   5     1695.08     1722.62    119.20 o 
  -7   1   5       28.24        7.62     15.66 o 
  -6   1   5       42.29       38.87     15.48 o 
  -5   1   5      193.13       84.18     37.04 o 
  -4   1   5     2643.03     2621.01    141.01 o 
  -3   1   5       54.11       53.03     27.78 o 
  -2   1   5      121.62      118.70     29.04 o 
  -1   1   5      116.09       67.19     18.00 o 
   0   1   5      505.82      350.31     40.83 o 
   1   1   5      291.49      272.21     16.42 o 
   2   1   5      183.77      139.04     11.71 o 
   3   1   5     3177.64     3040.43     96.68 o 
   4   1   5        7.71       -9.16      8.16 o 
   5   1   5     1989.73     2254.54     53.96 o 
   6   1   5      204.21      232.69     23.47 o 
   7   1   5       13.75       35.17     17.93 o 
   8   1   5      213.05      261.63     31.74 o 
   9   1   5      391.19      333.56     41.10 o 
  10   1   5      241.11      217.22     42.11 o 
  11   1   5       48.21       67.30     35.64 o 
  12   1   5      661.06      647.14     63.77 o 
  13   1   5      954.60     1025.97    204.98 o 
 -10   2   5     1440.69     1464.20    111.33 o 
  -9   2   5      270.61      154.20     33.21 o 
  -8   2   5     2167.32     2225.77     70.33 o 
  -7   2   5     1737.31     1860.68     59.59 o 
  -6   2   5     2398.91     2424.95     64.45 o 
  -5   2   5     1668.67     1838.96    124.17 o 
  -4   2   5       95.75       69.45     35.36 o 
  -3   2   5      229.14      392.71     50.93 o 
  -2   2   5      108.03       87.13     27.78 o 
  -1   2   5      221.79      187.98     39.99 o 
   0   2   5        4.45      -21.67     10.84 o 
   1   2   5      124.66      101.72      9.52 o 
   2   2   5     1490.22     1325.03     75.34 o 
   3   2   5      424.34      452.58     16.32 o 
   4   2   5     1810.61     2038.76     41.35 o 
   5   2   5       33.16        2.19     10.15 o 
   6   2   5      194.59      194.17     19.76 o 
   7   2   5     1306.80     1414.39     50.55 o 
   8   2   5       19.44       -2.67     21.15 o 
   9   2   5      691.06      830.35     58.97 o 
  10   2   5     2494.05     2593.75    104.25 o 
  11   2   5     2307.27     2391.11    199.29 o 
  12   2   5      495.80      387.09     55.29 o 
  13   2   5       65.26       78.79     43.67 o 
 -10   3   5     1015.05     1250.95    146.06 o 
  -9   3   5     1938.69     2017.13     71.99 o 
  -8   3   5     1037.74     1016.11     57.75 o 
  -7   3   5     1436.20     1457.08     53.80 o 
  -6   3   5      277.48      209.12     29.37 o 
  -5   3   5     1381.15     1276.87     57.29 o 
  -4   3   5     4246.81     4359.37    203.72 o 
  -3   3   5      167.43      143.95     38.72 o 
  -2   3   5       30.19       26.10     20.62 o 
  -1   3   5      141.45       66.05     26.31 o 
   0   3   5       60.61       85.80     25.47 o 
   1   3   5     2606.41     2590.03     66.97 o 
   2   3   5     1358.81     1345.65     79.97 o 
   3   3   5     1538.84     1480.12     61.24 o 
   4   3   5      553.22      545.72     24.56 o 
   5   3   5     1549.19     1639.35     40.66 o 
   6   3   5     1105.89     1131.44     44.36 o 
   7   3   5     1179.80     1193.57     48.09 o 
   8   3   5      248.89      287.56     30.24 o 
   9   3   5     1639.61     1674.78     82.11 o 
  10   3   5       37.18       82.37     60.95 o 
  11   3   5      303.25      352.66     50.81 o 
  12   3   5     1260.62     1212.60     82.24 o 
  13   3   5      782.33      720.67     95.16 o 
 -10   4   5      905.42     1036.45     78.01 o 
  -9   4   5        9.81       17.11     31.95 o 
  -8   4   5      493.33      474.95     37.98 o 
  -7   4   5     1312.22     1400.92     66.22 o 
  -6   4   5     1325.06     1216.69     51.85 o 
  -5   4   5     1891.76     2042.43     74.81 o 
  -4   4   5       23.29       68.19     37.04 o 
  -3   4   5      171.38       67.77     30.31 o 
  -2   4   5      913.32      605.69     58.51 o 
  -1   4   5      142.40      127.54     29.04 o 
   0   4   5     1100.48     1111.61     43.90 o 
   1   4   5       59.53       39.01      9.47 o 
   2   4   5     1366.18     1279.57     80.39 o 
   3   4   5     2563.95     2750.02     99.46 o 
   4   4   5     3379.51     3343.93     71.17 o 
   5   4   5        7.68       13.09     13.37 o 
   6   4   5     1724.20     1668.60     69.78 o 
   7   4   5      954.94      990.11     45.25 o 
   8   4   5        8.47      -14.96     19.01 o 
   9   4   5      543.69      466.04     50.79 o 
  10   4   5     1780.57     2044.17    122.37 o 
  11   4   5     1960.29     1910.72    115.73 o 
  12   4   5      401.49      361.06     82.72 o 
  13   4   5       57.22       71.53     44.54 o 
 -11   5   5        9.16        6.31     62.29 o 
 -10   5   5     1714.98     1598.16     94.83 o 
  -9   5   5     1689.63     1756.43     93.55 o 
  -8   5   5      838.55      851.92     88.59 o 
  -7   5   5       54.96       58.48     22.31 o 
  -6   5   5      464.39      455.49     34.66 o 
  -5   5   5     1699.39     1805.92     61.76 o 
  -4   5   5     4488.78     4468.77    146.16 o 
  -3   5   5        5.53        4.63     26.52 o 
  -2   5   5       26.11       36.20     27.78 o 
  -1   5   5       86.45      123.75     30.73 o 
   0   5   5     2025.13     2050.18    100.39 o 
   1   5   5      129.28      123.01     13.99 o 
   2   5   5       60.66       30.73     23.99 o 
   3   5   5      180.34      278.59     23.98 o 
   4   5   5      386.64      385.19     29.21 o 
   5   5   5     3180.92     3058.85     86.82 o 
   6   5   5       54.31       46.97     18.39 o 
   7   5   5      148.76      171.94     25.72 o 
   8   5   5      656.16      612.61     41.83 o 
   9   5   5     1281.50     1211.28     82.50 o 
  10   5   5        6.29      -47.34     27.88 o 
  11   5   5      367.10      287.98     50.51 o 
  12   5   5      796.19      826.56     74.53 o 
 -11   6   5     1951.27     2195.47    185.20 o 
 -10   6   5      285.81      333.97     66.63 o 
  -9   6   5      295.70      405.20     56.23 o 
  -8   6   5     1081.54     1034.45     87.96 o 
  -7   6   5      119.27      139.42     58.91 o 
  -6   6   5      496.05      545.88     52.19 o 
  -5   6   5        7.39      -16.56     14.89 o 
  -4   6   5     2659.63     2706.25    133.39 o 
  -3   6   5      245.07      209.19     47.56 o 
  -2   6   5       58.32       71.13     29.46 o 
  -1   6   5     1680.15     1820.86    100.18 o 
   0   6   5      570.99      710.61     37.64 o 
   1   6   5     5481.40     5809.56    205.83 o 
   2   6   5      841.05      995.88     43.80 o 
   3   6   5     1040.77     1041.84     37.45 o 
   4   6   5        7.00       -2.37     12.25 o 
   5   6   5     1390.15     1392.16     65.81 o 
   6   6   5      609.45      611.09     40.92 o 
   7   6   5      568.18      532.99     42.75 o 
   8   6   5       65.15       36.79     23.36 o 
   9   6   5      718.78      759.60     55.38 o 
  10   6   5      749.49      764.34     95.55 o 
  11   6   5      954.37      948.17    104.14 o 
  12   6   5       63.05       84.21     47.73 o 
 -12   7   5        5.45        2.53     71.55 o 
 -11   7   5      894.43      981.56    142.27 o 
 -10   7   5     2661.60     3045.12    160.23 o 
  -9   7   5     2792.59     2947.79    122.08 o 
  -8   7   5       24.97       16.47     32.92 o 
  -7   7   5        7.95       25.13     26.38 o 
  -6   7   5     1262.36     1296.14     59.03 o 
  -5   7   5      516.70      524.67     37.71 o 
  -4   7   5       29.25        7.16     14.52 o 
  -3   7   5        9.94      -30.30     17.36 o 
  -2   7   5       43.85       36.20     26.94 o 
  -1   7   5       17.28       52.61     28.62 o 
   0   7   5       47.49       81.66     26.10 o 
   1   7   5       81.20      142.97     16.29 o 
   2   7   5      226.23      181.36     13.95 o 
   3   7   5      210.99      230.95     23.68 o 
   4   7   5     1799.89     1960.59     64.23 o 
   5   7   5       88.94       42.71     16.94 o 
   6   7   5       82.96       81.77     23.58 o 
   7   7   5     2070.03     2011.05     67.60 o 
   8   7   5      466.36      426.46     38.72 o 
   9   7   5     1470.95     1421.79    101.70 o 
  10   7   5       25.25      -23.78     32.29 o 
  11   7   5      888.68      763.95     71.86 o 
  12   7   5     1163.39     1312.29     92.41 o 
 -12   8   5     2303.17     2671.94    232.76 o 
 -11   8   5     2930.47     3246.90    230.66 o 
 -10   8   5        9.95      -39.14     58.09 o 
  -9   8   5     1043.60     1230.05     85.93 o 
  -8   8   5      824.45      762.06     77.73 o 
  -7   8   5     1662.89     1683.52     99.28 o 
  -6   8   5      711.02      749.43     48.98 o 
  -5   8   5        6.15       13.08     17.72 o 
  -4   8   5     1419.66     1366.38     53.22 o 
  -3   8   5      126.56      137.51     21.74 o 
  -2   8   5      514.55      592.30    103.33 o 
  -1   8   5       14.93       37.57     19.66 o 
   0   8   5      715.54      652.05     44.56 o 
   1   8   5      587.12      607.34     39.49 o 
   2   8   5      248.26      274.14     23.11 o 
   3   8   5      164.67      134.54     19.53 o 
   4   8   5      413.80      375.08     45.00 o 
   5   8   5      598.19      558.11     34.89 o 
   6   8   5     1228.08     1189.12     55.61 o 
   7   8   5       62.88       53.32     23.03 o 
   8   8   5      398.15      434.03     39.90 o 
   9   8   5     1730.79     1725.90     72.32 o 
  10   8   5     1772.58     1677.37    141.46 o 
  11   8   5      207.16      241.58     57.63 o 
  12   8   5      109.61       73.97     45.59 o 
 -13   9   5      934.96      972.30    162.89 o 
 -12   9   5       71.24       56.40     85.87 o 
 -11   9   5      843.81      843.50    140.16 o 
 -10   9   5     1509.71     1198.33    151.11 o 
  -9   9   5     1707.34     1920.88    104.83 o 
  -8   9   5      980.55     1019.82     75.86 o 
  -7   9   5       30.37        7.88     28.48 o 
  -6   9   5       41.05       34.24     25.07 o 
  -5   9   5       40.63       67.13     23.45 o 
  -4   9   5      285.99      283.68     40.95 o 
  -3   9   5      470.59      437.31     32.60 o 
  -2   9   5      321.10      416.80     38.27 o 
  -1   9   5       23.32       22.84     12.80 o 
   0   9   5       66.61       53.04     14.41 o 
   1   9   5       42.39       30.54     23.06 o 
   2   9   5      119.06      150.65     13.62 o 
   3   9   5      212.54      265.57     25.33 o 
   4   9   5     1060.77      925.13     42.00 o 
   5   9   5      751.35      656.85     50.65 o 
   6   9   5     1486.54     1482.20     58.32 o 
   7   9   5     2137.59     2151.74     72.80 o 
   8   9   5     2082.67     2087.01     76.24 o 
   9   9   5      879.71      906.27     75.34 o 
  10   9   5      109.05      123.05     57.90 o 
  11   9   5      982.36     1201.19     88.72 o 
  12   9   5      924.74     1048.76    153.51 o 
 -13  10   5     1203.91     1233.69    181.41 o 
 -12  10   5     1352.89     1364.59    180.99 o 
 -11  10   5      866.78      778.68    141.43 o 
 -10  10   5        8.18      -25.68     56.82 o 
  -9  10   5       25.92       16.08     35.97 o 
  -8  10   5     1853.60     1956.19    102.01 o 
  -7  10   5       18.68       31.90     24.73 o 
  -6  10   5     1149.81     1230.81     66.65 o 
  -5  10   5      368.28      329.01     35.22 o 
  -4  10   5      599.98      625.53     45.30 o 
  -3  10   5     1086.32     1283.39     64.64 o 
  -2  10   5      851.35      818.14     44.44 o 
  -1  10   5     2061.15     2144.31     61.28 o 
   0  10   5      257.13      316.64     30.71 o 
   1  10   5     2942.13     3101.16     62.54 o 
   2  10   5       70.89       96.17     15.06 o 
   3  10   5        4.74       -3.34     12.63 o 
   4  10   5      233.79      226.28     31.71 o 
   5  10   5      555.35      614.83     39.90 o 
   6  10   5      180.87      226.77     30.76 o 
   7  10   5        0.82        0.36     21.90 o 
   8  10   5      725.53      703.67     49.54 o 
   9  10   5     2218.06     2269.88     94.65 o 
  10  10   5     1739.32     1942.55    106.56 o 
  11  10   5       82.56       45.04     45.54 o 
  12  10   5        7.29        5.84     43.10 o 
 -13  11   5      402.80      495.83    135.53 o 
 -12  11   5       30.18       13.47     81.66 o 
 -11  11   5      346.11      324.52    109.02 o 
 -10  11   5      846.80     1078.79    152.79 o 
  -9  11   5      886.18      968.02     98.36 o 
  -8  11   5      413.93      534.88     62.49 o 
  -7  11   5       12.09        5.27     25.23 o 
  -6  11   5      379.30      342.42     40.63 o 
  -5  11   5     2338.04     2131.29     88.51 o 
  -4  11   5      397.29      468.77     38.38 o 
  -3  11   5      281.20      273.66     29.55 o 
  -2  11   5      133.76      102.12     18.13 o 
  -1  11   5     1216.02     1111.08     68.65 o 
   0  11   5      431.06      500.29     27.97 o 
   1  11   5      620.78      627.96     35.77 o 
   2  11   5      398.36      510.97     34.07 o 
   3  11   5     1036.50      985.45     46.52 o 
   4  11   5      752.69      725.15     40.84 o 
   5  11   5      109.13       72.82     22.86 o 
   6  11   5     2430.68     2295.15     96.61 o 
   7  11   5     1687.74     1561.67     66.28 o 
   8  11   5      731.58      644.04     53.29 o 
   9  11   5       60.14      106.97     35.07 o 
  10  11   5      386.28      401.21     71.85 o 
  11  11   5      784.17      786.45     80.06 o 
 -13  12   5     1010.79     1427.31    194.46 o 
 -12  12   5      657.93      648.20    146.48 o 
 -11  12   5      387.14      484.47    127.96 o 
 -10  12   5      181.25      191.51     93.44 o 
  -9  12   5      560.84      338.56     96.18 o 
  -8  12   5      960.01      923.08     77.69 o 
  -7  12   5     1888.39     1882.91     84.90 o 
  -6  12   5     1104.40     1028.95     61.14 o 
  -5  12   5       70.73       49.29     23.60 o 
  -4  12   5     1005.49      906.74     50.81 o 
  -3  12   5      181.45      175.44     26.47 o 
  -2  12   5      282.68      270.52     25.35 o 
  -1  12   5      748.84      685.22     35.74 o 
   0  12   5     4913.08     5195.18    133.57 o 
   1  12   5     2015.56     2257.57     50.99 o 
   2  12   5     2369.59     2387.59     65.61 o 
   3  12   5      443.77      429.61     35.05 o 
   4  12   5     2023.83     1913.28     63.56 o 
   5  12   5     1277.02     1376.75     81.49 o 
   6  12   5     1005.81      933.00     52.02 o 
   7  12   5       98.73      104.18     28.63 o 
   8  12   5      390.18      405.04     44.75 o 
   9  12   5     3148.30     3564.73    112.30 o 
  10  12   5     1308.51     1221.60    132.89 o 
  11  12   5       73.57       57.68     46.16 o 
 -13  13   5       75.53       99.76    106.07 o 
 -12  13   5        3.23      -61.87     74.92 o 
 -11  13   5      705.45      727.75    148.16 o 
 -10  13   5      388.11      521.09    122.06 o 
  -9  13   5       92.96      146.34     62.66 o 
  -8  13   5      497.80      499.57     64.26 o 
  -7  13   5      302.18      335.47     70.84 o 
  -6  13   5      923.89      839.52     58.45 o 
  -5  13   5      729.47      684.08     95.11 o 
  -4  13   5       18.53        4.23     19.62 o 
  -3  13   5      101.41      115.65     21.34 o 
  -2  13   5      130.58       97.21     17.87 o 
  -1  13   5      499.55      485.07     27.91 o 
   0  13   5      414.79      511.33     34.29 o 
   1  13   5       26.26       15.44     13.79 o 
   2  13   5     1384.74     1264.44     64.23 o 
   3  13   5     2741.05     2619.49     74.31 o 
   4  13   5      916.83      859.11     51.80 o 
   5  13   5       84.63      101.75     26.48 o 
   6  13   5     3318.91     3262.88     94.80 o 
   7  13   5      512.53      415.61     42.90 o 
   8  13   5     1865.33     2113.08     84.05 o 
   9  13   5        4.14        3.89     31.37 o 
  10  13   5      355.12      387.07     50.84 o 
  11  13   5     1258.37     1496.96    119.80 o 
 -13  14   5      828.26      736.59    165.84 o 
 -12  14   5      396.09      417.12    125.85 o 
 -11  14   5       24.82       45.46     87.13 o 
 -10  14   5      485.80      518.98    123.33 o 
  -9  14   5      137.50       91.76     77.87 o 
  -8  14   5     1330.98     1468.47    117.31 o 
  -7  14   5       29.66       31.80     30.41 o 
  -6  14   5      484.13      364.03     45.91 o 
  -5  14   5       75.30       93.74     29.05 o 
  -4  14   5        8.26      -20.19     20.37 o 
  -3  14   5      296.68      334.06     31.14 o 
  -2  14   5      199.72      214.49     46.34 o 
  -1  14   5     1038.54      986.61     38.98 o 
   0  14   5      388.21      360.08     29.76 o 
   1  14   5      273.89      287.09     25.45 o 
   2  14   5        2.32      -28.94     16.54 o 
   3  14   5       11.88       -4.70     18.25 o 
   4  14   5      916.28      972.71     81.71 o 
   5  14   5     1468.07     1499.34     71.23 o 
   6  14   5      471.89      424.13     41.98 o 
   7  14   5        4.02       -6.69     25.36 o 
   8  14   5      751.11      732.49     56.64 o 
   9  14   5     1269.00     1228.54     85.16 o 
  10  14   5      332.36      239.77     50.67 o 
 -12  15   5      344.15      373.77    129.22 o 
 -11  15   5     1141.75     1415.10    191.09 o 
 -10  15   5     1176.62     1077.95    165.84 o 
  -9  15   5       10.26      -18.94     64.82 o 
  -8  15   5        6.35       16.52     43.18 o 
  -7  15   5      404.97      328.96     48.42 o 
  -6  15   5      286.56      299.48     43.50 o 
  -5  15   5        8.48       23.85     25.19 o 
  -4  15   5      232.63      132.24     29.71 o 
  -3  15   5        1.53       10.08     18.49 o 
  -2  15   5      309.78      348.28     28.03 o 
  -1  15   5      753.17      781.76     37.41 o 
   0  15   5      310.11      333.25     30.55 o 
   1  15   5     1935.78     1966.95     62.72 o 
   2  15   5     2518.60     2423.24     72.57 o 
   3  15   5     1288.79     1205.71     54.93 o 
   4  15   5      306.91      299.83     39.06 o 
   5  15   5      299.52      189.16     36.71 o 
   6  15   5     1310.38     1214.31     70.30 o 
   7  15   5     1299.54     1198.69    107.92 o 
   8  15   5      658.57      613.31     60.70 o 
   9  15   5      228.95      162.46     46.17 o 
  10  15   5     1003.30     1010.08    102.49 o 
 -12  16   5      350.41      215.51    120.38 o 
 -11  16   5      102.63       84.18    101.86 o 
 -10  16   5      206.00      100.60     91.76 o 
  -9  16   5      106.71       98.49     78.71 o 
  -8  16   5        6.51       34.05     47.11 o 
  -7  16   5      125.08      147.09     44.56 o 
  -6  16   5      760.25      658.31     80.38 o 
  -5  16   5      151.28      145.73     34.66 o 
  -4  16   5        0.79       15.62     20.38 o 
  -3  16   5        0.18      -17.56     18.58 o 
  -2  16   5      525.81      581.72     39.99 o 
  -1  16   5       30.37       31.67     18.89 o 
   0  16   5     1435.61     1539.70     92.43 o 
   1  16   5       19.23       44.04     22.58 o 
   2  16   5      105.30      104.72     24.55 o 
   3  16   5     1285.40     1363.53     84.37 o 
   4  16   5      722.69      617.34     51.56 o 
   5  16   5     1110.35      998.75     63.91 o 
   6  16   5      254.43      243.31     42.08 o 
   7  16   5      218.27      193.28     41.99 o 
   8  16   5      604.98      560.62     60.41 o 
   9  16   5      758.06      791.89     71.40 o 
  10  16   5        9.74      -12.63     40.69 o 
 -12  17   5      122.28       93.86    105.65 o 
 -11  17   5      701.20      695.34    157.84 o 
 -10  17   5      506.79      411.65    123.33 o 
  -9  17   5       40.16      -71.13     64.40 o 
  -8  17   5        2.02       51.02     54.29 o 
  -7  17   5     1006.11     1044.93     95.99 o 
  -6  17   5      576.06      481.99     53.33 o 
  -5  17   5      227.13      177.65     37.71 o 
  -4  17   5       33.35       11.98     22.69 o 
  -3  17   5      110.33       76.60     25.28 o 
  -2  17   5      435.67      364.73     35.92 o 
  -1  17   5      219.52      239.13     31.62 o 
   0  17   5       48.36       40.52     23.51 o 
   1  17   5      943.43      933.83     56.31 o 
   2  17   5      971.13     1118.62     55.67 o 
   3  17   5      128.84      174.21     29.47 o 
   4  17   5      284.70      216.78     38.04 o 
   5  17   5      819.17      773.07     60.44 o 
   6  17   5      966.04     1030.66     69.92 o 
   7  17   5      132.35      106.21     39.20 o 
   8  17   5      105.09       94.00     41.73 o 
   9  17   5     1760.16     1908.64    101.15 o 
 -12  18   5      166.79      215.93    115.75 o 
 -11  18   5       46.19      -81.66     91.34 o 
 -10  18   5       92.65       45.04     87.13 o 
  -9  18   5       38.54       21.05     79.13 o 
  -8  18   5      312.41      222.06     70.31 o 
  -7  18   5        4.00      -14.23     37.37 o 
  -6  18   5       30.39       35.26     36.47 o 
  -5  18   5       23.34       34.43     26.78 o 
  -4  18   5        0.58       12.82     24.77 o 
  -3  18   5       67.13       86.56     26.02 o 
  -2  18   5       57.73       26.12     23.11 o 
  -1  18   5      761.60      909.67     86.93 o 
   0  18   5       36.52      101.59     28.42 o 
   1  18   5      615.82      567.03     48.54 o 
   2  18   5      172.23      164.97     33.89 o 
   3  18   5     1463.35     1384.10     83.52 o 
   4  18   5     1468.35     1457.04     75.02 o 
   5  18   5      176.50      109.90     39.55 o 
   6  18   5      246.36      273.20     46.67 o 
   7  18   5      487.62      400.34     54.26 o 
   8  18   5     1425.06     1419.69     88.16 o 
   9  18   5      663.06      593.56     69.26 o 
 -11  19   5      524.59      524.45    145.21 o 
 -10  19   5       33.59       47.56     93.44 o 
  -9  19   5        3.19       10.10     87.13 o 
  -8  19   5      449.67      332.94    119.12 o 
  -7  19   5      534.21      484.11     68.59 o 
  -6  19   5        3.96       42.47     38.84 o 
  -5  19   5        0.01       -3.64     25.40 o 
  -4  19   5       55.54       54.08     27.35 o 
  -3  19   5      328.52      269.01     35.99 o 
  -2  19   5      183.61      123.00     61.00 o 
  -1  19   5      121.34       99.35     41.96 o 
   0  19   5      121.76       86.81     29.55 o 
   1  19   5       34.05       34.47     25.87 o 
   2  19   5      330.10      308.46     41.75 o 
   3  19   5        4.46       25.87     26.17 o 
   4  19   5      112.44       95.68     44.42 o 
   5  19   5     1829.00     1846.74     88.22 o 
   6  19   5      637.90      632.70     62.58 o 
   7  19   5      304.61      145.90     44.51 o 
   8  19   5       33.77       24.65     42.04 o 
   9  19   5      976.69      852.00     80.14 o 
 -11  20   5      447.12      502.99    149.00 o 
 -10  20   5       74.52       56.40     90.50 o 
  -9  20   5      857.25      967.25    165.00 o 
  -8  20   5      148.78       39.00     60.72 o 
  -7  20   5      509.58      609.37     93.91 o 
  -6  20   5        0.40      -22.01     37.47 o 
  -5  20   5       28.24       46.57     33.76 o 
  -4  20   5      312.94      313.68     41.69 o 
  -3  20   5       43.07       39.12     26.80 o 
  -2  20   5        1.92       32.26     28.35 o 
  -1  20   5       46.47       32.79     31.44 o 
   0  20   5      152.94      144.33     34.37 o 
   1  20   5        1.63       23.44     27.74 o 
   2  20   5      161.37       94.61     35.18 o 
   3  20   5     1372.56     1485.84    113.42 o 
   4  20   5      591.11      495.76     55.86 o 
   5  20   5      113.51       55.51     45.71 o 
   6  20   5      270.97      250.87     48.82 o 
   7  20   5      965.85      845.16     73.64 o 
   8  20   5     1833.93     1833.65    126.85 o 
 -11  21   5      753.40     1111.20    194.04 o 
 -10  21   5       69.53      239.50    123.75 o 
  -9  21   5       34.80      -17.68     83.34 o 
  -8  21   5      154.76       78.35     69.25 o 
  -7  21   5       28.32        3.70     55.65 o 
  -6  21   5        0.62       37.72     43.94 o 
  -5  21   5        1.06      -32.61     30.53 o 
  -4  21   5      374.41      394.13     49.74 o 
  -3  21   5       38.72       61.84     34.31 o 
  -2  21   5      208.34      279.42     51.72 o 
  -1  21   5       79.55       25.09     34.55 o 
   0  21   5      258.62      354.91     54.72 o 
   1  21   5      830.06      740.47     61.56 o 
   2  21   5     1160.29     1196.36     75.26 o 
   3  21   5       20.79       10.64     33.67 o 
   4  21   5        5.13      -36.77     35.95 o 
   5  21   5     1691.00     1709.54    127.71 o 
   6  21   5     1421.13     1313.13     86.85 o 
   7  21   5      473.47      455.95     62.62 o 
   8  21   5       99.28       84.65     49.20 o 
 -10  22   5       15.77      -52.19     95.55 o 
  -9  22   5      245.64      142.27    109.44 o 
  -8  22   5        0.12       15.57     93.86 o 
  -7  22   5        3.05      -23.26     58.67 o 
  -6  22   5      248.42      189.86     58.05 o 
  -5  22   5        0.54       -4.77     35.28 o 
  -4  22   5      104.54       76.92     38.89 o 
  -3  22   5       45.27       46.25     38.89 o 
  -2  22   5      217.28      173.94     48.10 o 
  -1  22   5      509.75      650.92     72.45 o 
   0  22   5      849.19      970.13     82.28 o 
   1  22   5      430.96      605.32     59.11 o 
   2  22   5      220.12      162.32     41.93 o 
   3  22   5      445.56      274.67     49.52 o 
   4  22   5      793.67      716.96    110.85 o 
   5  22   5      367.57      398.09     81.37 o 
   6  22   5       36.16       57.52     44.90 o 
   7  22   5      551.68      530.26     69.97 o 
 -10  23   5       60.34       23.99     99.76 o 
  -9  23   5       18.99      -44.20     97.65 o 
  -8  23   5        9.68     -126.69     67.77 o 
  -7  23   5       98.85       60.21     70.39 o 
  -6  23   5       52.17       27.37     49.87 o 
  -5  23   5       31.38       -5.90     37.50 o 
  -4  23   5      101.10      133.78     50.36 o 
  -3  23   5      261.93      165.97     60.25 o 
  -2  23   5        3.61       73.64     41.62 o 
  -1  23   5        0.54      -25.58     36.92 o 
   0  23   5       50.67       97.50     46.50 o 
   1  23   5     1919.23     2054.35    124.38 o 
   2  23   5      693.99      704.22     66.73 o 
   3  23   5       28.25       44.28     39.20 o 
   4  23   5      457.92      569.27     74.05 o 
   5  23   5     1272.24      945.99     99.36 o 
   6  23   5      641.32      634.44    148.45 o 
   7  23   5       30.35       55.68     50.17 o 
  -9  24   5       51.75      -13.89     99.33 o 
  -8  24   5        2.20       25.25     95.55 o 
  -7  24   5        1.74       43.60     67.60 o 
  -6  24   5      289.76      187.34     75.15 o 
  -5  24   5        0.35      -20.00     56.79 o 
  -4  24   5      306.66      204.13     59.39 o 
  -3  24   5      309.75      323.21     64.35 o 
  -2  24   5      269.72      374.28     72.05 o 
  -1  24   5      612.37      548.10     73.79 o 
   0  24   5      821.02      794.65     83.11 o 
   1  24   5      166.21      135.02     52.06 o 
   2  24   5       58.80       -6.07     37.80 o 
   3  24   5      659.05      767.35     75.00 o 
   4  24   5      838.92      712.96     85.11 o 
   5  24   5        1.01       50.55     52.77 o 
   6  24   5      364.40      203.50     65.07 o 
  -9  25   5      139.34      257.18    122.06 o 
  -8  25   5        3.07       50.09    106.07 o 
  -7  25   5        8.33       10.88     70.08 o 
  -6  25   5       86.03       47.37     67.53 o 
  -5  25   5       54.35       40.92     68.28 o 
  -4  25   5      338.47      384.78     71.06 o 
  -3  25   5      766.63      864.40    156.39 o 
  -2  25   5      247.13      277.06     74.78 o 
  -1  25   5      338.49      350.68     69.63 o 
   0  25   5      348.35      448.50     93.30 o 
   1  25   5      398.08      352.54     67.82 o 
   2  25   5      760.14      729.20    147.96 o 
   3  25   5        1.73      -18.02     39.35 o 
   4  25   5      460.17      494.08     75.56 o 
   5  25   5     1240.52     1090.03    127.35 o 
  -8  26   5        2.30     -113.65     92.60 o 
  -7  26   5        0.80        8.21     75.91 o 
  -6  26   5      152.30      210.86     83.83 o 
  -5  26   5      228.37      112.24     78.95 o 
  -4  26   5       33.96       32.97     52.86 o 
  -3  26   5        1.84        7.14     49.51 o 
  -2  26   5      803.44      702.54     86.40 o 
  -1  26   5       46.85       36.40     51.90 o 
   0  26   5       49.30       19.42     48.44 o 
   1  26   5      269.30      272.44     66.45 o 
   2  26   5      376.05      412.83     71.81 o 
   3  26   5      613.15      645.40    105.03 o 
   4  26   5      533.21      555.18     82.39 o 
  -7  27   5       86.49      113.22     84.14 o 
  -6  27   5      203.65      265.17    135.53 o 
  -5  27   5        1.85       -8.95     74.82 o 
  -4  27   5      437.18      518.17    163.10 o 
  -3  27   5      488.41      447.07     96.52 o 
  -2  27   5      379.76      463.53     77.83 o 
  -1  27   5       43.80      101.07     67.38 o 
   0  27   5      690.44      679.44     89.71 o 
   1  27   5      766.00      858.55     97.45 o 
   2  27   5        1.96      -13.16     50.29 o 
   3  27   5        2.88       13.21     65.48 o 
  -6  28   5       22.86       34.51    115.75 o 
  -5  28   5        8.20       24.41    104.81 o 
  -4  28   5       10.49       25.50     75.98 o 
  -3  28   5      164.90       47.60     60.65 o 
  -2  28   5      182.94      160.06     66.82 o 
  -1  28   5      244.18      225.44     68.20 o 
   0  28   5       42.66       27.40     56.72 o 
   1  28   5      657.56      698.77     91.50 o 
   2  28   5      650.74      667.82     92.10 o 
  -5  29   5      123.85        7.16    120.38 o 
  -4  29   5      107.46       50.18     82.27 o 
  -3  29   5      187.88       97.24     65.61 o 
  -2  29   5        1.17       54.19     62.18 o 
  -1  29   5      326.37      198.70     69.57 o 
   0  29   5      858.62      978.27    106.52 o 
   1  29   5      115.53       26.86     77.76 o 
  -1 -31   6     1809.39     1932.40    114.76 o 
   0 -31   6     2723.93     2773.97    133.47 o 
   1 -31   6     1105.16     1113.98    144.19 o 
   2 -31   6      313.51      346.15    115.75 o 
   3 -31   6      976.21     1011.03    192.36 o 
   4 -31   6      839.13      957.15    187.73 o 
  -3 -30   6     1465.38     1452.69    104.59 o 
  -2 -30   6     2611.13     2590.05    128.30 o 
  -1 -30   6      491.17      480.15     89.94 o 
   0 -30   6       28.18        9.86     47.25 o 
   1 -30   6     2033.78     1960.44    130.29 o 
   2 -30   6     5222.42     5474.37    215.48 o 
   3 -30   6     1498.80     1319.13    199.51 o 
   4 -30   6      476.11      533.71    143.11 o 
   5 -30   6      857.53      818.25    172.57 o 
   6 -30   6     3263.74     3145.46    284.54 o 
  -4 -29   6     1641.86     1664.05    109.11 o 
  -3 -29   6      750.24      706.01     80.79 o 
  -2 -29   6      457.43      359.28     61.97 o 
  -1 -29   6     2868.61     3117.77    171.32 o 
   0 -29   6     1230.34     1404.52     95.81 o 
   1 -29   6     2997.16     3088.37    153.74 o 
   2 -29   6       98.82      142.25     70.64 o 
   3 -29   6     1061.42     1060.27    180.15 o 
   4 -29   6     1832.54     1852.43    220.14 o 
   5 -29   6     1491.52     1682.38    214.66 o 
   6 -29   6      166.08       45.11     75.80 o 
   7 -29   6      996.87      939.08    171.31 o 
  -5 -28   6      533.10      487.92    136.43 o 
  -4 -28   6      795.49      760.72     81.77 o 
  -3 -28   6     2762.08     2538.91    123.01 o 
  -2 -28   6     4302.81     4778.54    199.03 o 
  -1 -28   6     1505.71     1561.02     98.00 o 
   0 -28   6      487.49      490.67     64.09 o 
   1 -28   6     3495.36     4138.87    146.14 o 
   2 -28   6     6047.20     6715.17    223.91 o 
   3 -28   6     2140.36     2346.24    165.42 o 
   4 -28   6      368.79      317.37    117.43 o 
   5 -28   6      851.07     1044.28    176.36 o 
   6 -28   6     2365.45     2085.67    161.21 o 
   7 -28   6     3297.11     3324.57    238.87 o 
  -6 -27   6      741.79      706.82    114.70 o 
  -5 -27   6     3454.82     3792.41    176.89 o 
  -4 -27   6     1399.68     1276.02    191.42 o 
  -3 -27   6      333.13      300.67     86.86 o 
  -2 -27   6     3356.52     3456.10    134.05 o 
  -1 -27   6     3232.41     3273.79    128.75 o 
   0 -27   6     4542.34     5010.40    216.10 o 
   1 -27   6     1528.77     1862.26    100.00 o 
   2 -27   6       10.44       65.16     45.19 o 
   3 -27   6     5018.86     5478.25    193.91 o 
   4 -27   6     8808.25     8769.69    316.09 o 
   5 -27   6     4512.62     4401.38    213.39 o 
   6 -27   6       68.67       80.64     69.34 o 
   7 -27   6     1071.17     1131.41    187.73 o 
   8 -27   6     4151.71     5360.30    361.14 o 
  -6 -26   6     1676.94     1615.98    208.98 o 
  -5 -26   6      445.30      293.19    111.57 o 
  -4 -26   6      519.15      642.56     85.06 o 
  -3 -26   6     3965.36     3661.65    161.09 o 
  -2 -26   6     1856.83     1836.76    106.50 o 
  -1 -26   6      615.96      695.63     68.40 o 
   0 -26   6     1006.45     1217.70     82.44 o 
   1 -26   6     6458.91     7381.99    223.27 o 
   2 -26   6     6586.81     6786.55    215.77 o 
   3 -26   6     1124.66     1205.93    119.64 o 
   4 -26   6      234.65      225.21     78.29 o 
   5 -26   6     4963.31     5004.73    224.68 o 
   6 -26   6     6788.75     7274.60    405.34 o 
   7 -26   6     2236.28     2356.26    243.71 o 
   8 -26   6       60.28      -22.31     97.65 o 
   9 -26   6     3383.88     3707.38    311.47 o 
  -7 -25   6      210.39      301.81    228.55 o 
  -6 -25   6     1547.06     1620.36    146.03 o 
  -5 -25   6     2660.25     2448.17    142.37 o 
  -4 -25   6     2082.16     2008.36    125.27 o 
  -3 -25   6       15.72       23.80     44.40 o 
  -2 -25   6     2837.13     2756.48    136.00 o 
  -1 -25   6     5606.33     5998.26    169.76 o 
   0 -25   6     4909.70     5454.29    176.61 o 
   1 -25   6     1730.74     1996.13     96.63 o 
   2 -25   6     1947.65     2110.72    115.96 o 
   3 -25   6     4822.88     5472.04    294.41 o 
   4 -25   6    11829.84    11947.96    474.72 o 
   5 -25   6     2606.57     2631.61    155.93 o 
   6 -25   6       11.77     -101.44     79.13 o 
   7 -25   6     2666.94     2571.76    247.92 o 
   8 -25   6     1999.65     2256.50    248.76 o 
   9 -25   6     3467.00     3817.66    308.11 o 
  -8 -24   6      777.76      742.27     77.66 o 
  -7 -24   6      919.29      673.23     88.18 o 
  -6 -24   6      395.54      446.46     92.93 o 
  -5 -24   6       92.15      100.81     52.71 o 
  -4 -24   6     2938.77     3209.86    147.58 o 
  -3 -24   6     5395.40     5427.70    191.34 o 
  -2 -24   6      899.03      993.33     87.35 o 
  -1 -24   6      635.14      662.57     77.28 o 
   0 -24   6     4582.42     4844.62    145.30 o 
   1 -24   6     7729.63     7759.90    200.12 o 
   2 -24   6     9734.96    10306.22    271.63 o 
   3 -24   6     1177.32     1314.88     91.56 o 
   4 -24   6     1296.12     1223.27    131.08 o 
   5 -24   6     6917.77     7196.54    431.43 o 
   6 -24   6     6118.82     6551.47    371.24 o 
   7 -24   6     1760.86     1736.26    208.35 o 
   8 -24   6      180.19      125.43    106.91 o 
  10 -24   6     2248.54     3006.56    298.43 o 
  -8 -23   6      104.98      139.96     50.49 o 
  -7 -23   6       91.03       74.61     44.07 o 
  -6 -23   6     3102.05     3072.29    123.08 o 
  -5 -23   6     2804.80     2947.93    145.24 o 
  -4 -23   6     1003.71      815.62     84.93 o 
  -3 -23   6       25.59       31.69     41.12 o 
  -2 -23   6     2458.67     2655.28    196.57 o 
  -1 -23   6     3558.90     3665.74    142.86 o 
   0 -23   6     4161.51     4338.53    132.24 o 
   1 -23   6      170.97      246.20     37.89 o 
   2 -23   6     5557.18     5682.86    159.09 o 
   3 -23   6     5544.25     5588.21    152.88 o 
   4 -23   6     7899.17     8483.94    283.15 o 
   5 -23   6      439.53      308.79     67.60 o 
   6 -23   6      348.69      228.19     71.34 o 
   7 -23   6     1909.89     1633.97    198.67 o 
   8 -23   6     2649.49     2602.49    258.86 o 
   9 -23   6     1475.31     1378.06    204.98 o 
  10 -23   6      100.80       54.72    112.80 o 
  -9 -22   6     1209.39     1226.13     91.47 o 
  -8 -22   6     2166.34     2202.31    111.09 o 
  -7 -22   6     1842.44     1793.16    154.42 o 
  -6 -22   6      150.95      144.73     39.65 o 
  -5 -22   6      586.06      543.50     49.35 o 
  -4 -22   6     4360.67     4297.89    144.65 o 
  -3 -22   6    10188.08    10343.34    274.31 o 
  -2 -22   6     1016.42     1115.28     83.79 o 
  -1 -22   6        6.16       67.25     36.53 o 
   0 -22   6     9345.04     9527.78    191.51 o 
   1 -22   6     9011.68     9280.24    217.99 o 
   2 -22   6     4845.44     5084.88    145.29 o 
   3 -22   6        7.61       -1.29     25.13 o 
   4 -22   6     3295.76     3507.31    162.17 o 
   5 -22   6     5574.45     5622.96    448.06 o 
   6 -22   6     2583.67     2441.03    143.40 o 
   7 -22   6     1066.93     1092.06    107.12 o 
   8 -22   6     1526.79     1594.41    204.14 o 
   9 -22   6      945.65      943.68    173.42 o 
  10 -22   6     4661.76     5152.79    358.62 o 
  -9 -21   6      196.24      169.86     59.30 o 
  -8 -21   6       36.80      -25.13     38.01 o 
  -7 -21   6      950.18      977.06     72.24 o 
  -6 -21   6     3192.93     3023.48    110.06 o 
  -5 -21   6     1499.12     1462.85     87.35 o 
  -4 -21   6      544.30      552.39     59.60 o 
  -3 -21   6      701.53      735.36     62.31 o 
  -2 -21   6     3495.22     3140.40    162.21 o 
  -1 -21   6     8397.89     8622.43    198.93 o 
   0 -21   6     4725.61     5023.36    123.22 o 
   1 -21   6     2806.41     3083.35     92.90 o 
   2 -21   6     4168.57     4170.58    110.51 o 
   3 -21   6     6882.56     7138.54    174.62 o 
   4 -21   6     6276.67     6536.62    196.02 o 
   5 -21   6      308.45      319.24     64.02 o 
   6 -21   6      566.09      580.97     81.21 o 
   7 -21   6     5801.96     6264.63    397.34 o 
   8 -21   6     4725.77     4353.06    307.69 o 
   9 -21   6       48.66       67.77    101.02 o 
  10 -21   6      693.50      409.97    146.48 o 
  11 -21   6     2861.49     2974.15    292.53 o 
  -9 -20   6      501.49      364.08     58.61 o 
  -8 -20   6     3227.84     3047.65    108.61 o 
  -7 -20   6     2502.25     2401.93     97.34 o 
  -6 -20   6     1928.96     1905.84     83.18 o 
  -5 -20   6      601.12      558.40     47.72 o 
  -4 -20   6     7043.14     7181.63    145.42 o 
  -3 -20   6     6765.99     6597.07    170.28 o 
  -2 -20   6      614.37      696.06     64.26 o 
  -1 -20   6      155.93      170.59     34.28 o 
   0 -20   6     9202.78     9271.70    203.82 o 
   1 -20   6    12283.49    11949.19    216.29 o 
   2 -20   6      304.82      306.21     33.13 o 
   3 -20   6     1032.79      996.04     79.04 o 
   4 -20   6     9685.45     9693.35    250.98 o 
   5 -20   6     5731.07     5805.02    183.73 o 
   6 -20   6     7169.19     7502.10    261.06 o 
   7 -20   6        4.62      -26.41     43.74 o 
   8 -20   6     3397.91     3517.69    255.07 o 
   9 -20   6     5329.65     5680.61    361.56 o 
  10 -20   6     3730.96     3570.58    291.27 o 
  11 -20   6      479.44      373.77    136.38 o 
 -10 -19   6      952.65     1065.67    137.89 o 
  -9 -19   6      308.36      165.17     47.94 o 
  -8 -19   6      320.77      272.94     45.35 o 
  -7 -19   6      790.13      704.95     58.37 o 
  -6 -19   6     5690.49     5765.05    141.49 o 
  -5 -19   6     3898.50     3961.06    116.80 o 
  -4 -19   6       25.53       25.24     23.50 o 
  -3 -19   6     3288.23     3364.90     87.35 o 
  -2 -19   6     6281.11     6487.41    161.14 o 
  -1 -19   6    10566.87    11264.00    232.29 o 
   0 -19   6       21.98       37.75     23.04 o 
   1 -19   6      815.70      845.28     43.68 o 
   2 -19   6     1508.50     1527.25     61.12 o 
   3 -19   6     5707.85     5641.79    167.45 o 
   4 -19   6     1965.88     1929.90    108.03 o 
   5 -19   6      101.25      104.04     38.55 o 
   6 -19   6     4323.61     4436.62    222.66 o 
   7 -19   6    11590.20    11915.76    365.48 o 
   8 -19   6     1688.31     1696.58    130.69 o 
   9 -19   6        3.98       73.66     89.65 o 
  10 -19   6     3387.14     3424.53    278.64 o 
  11 -19   6     4494.87     4990.74    351.04 o 
 -10 -18   6       31.14       21.24     39.68 o 
  -9 -18   6     1413.92     1450.64     80.16 o 
  -8 -18   6     3070.29     3110.42    106.52 o 
  -7 -18   6     2903.79     2645.55     94.07 o 
  -6 -18   6     1199.72     1033.91     66.32 o 
  -5 -18   6     9989.54     9720.18    176.38 o 
  -4 -18   6     6328.71     6152.29    130.95 o 
  -3 -18   6     5708.46     5843.52    124.70 o 
  -2 -18   6      143.99      127.61     37.54 o 
  -1 -18   6     2175.16     2278.10     81.58 o 
   0 -18   6    20242.82    21141.48    374.79 o 
   1 -18   6    15087.33    14686.42    222.27 o 
   2 -18   6     1440.06     1439.31     57.35 o 
   3 -18   6     4115.45     4084.66    134.82 o 
   4 -18   6     7019.32     6990.85    194.49 o 
   5 -18   6     6279.54     6104.80    183.34 o 
   6 -18   6     3771.21     3688.09    140.26 o 
   7 -18   6        2.77       30.99     42.70 o 
   8 -18   6     4710.69     4740.08    239.92 o 
   9 -18   6     3217.67     3658.05    187.49 o 
  10 -18   6     1504.20     1410.05    202.04 o 
  11 -18   6      325.93      588.85    146.48 o 
  12 -18   6     1399.24     1075.78    101.19 o 
 -11 -17   6     2214.01     2165.83    166.03 o 
 -10 -17   6     3191.67     3042.73    120.88 o 
  -9 -17   6      169.25      148.78     39.21 o 
  -8 -17   6      262.74      190.50     39.02 o 
  -7 -17   6     5672.36     5362.04    135.53 o 
  -6 -17   6    13775.03    13115.11    238.04 o 
  -5 -17   6     4190.36     3984.31    113.88 o 
  -4 -17   6       29.30       15.86     20.82 o 
  -3 -17   6    14553.88    13986.69    217.20 o 
  -2 -17   6    28538.31    28519.13    358.75 o 
  -1 -17   6     2779.66     3105.83     85.02 o 
   0 -17   6     2909.90     2856.03    112.35 o 
   1 -17   6    14897.57    14634.27    218.51 o 
   2 -17   6    31762.10    32561.61    472.67 o 
   3 -17   6    47731.64    47064.00    750.49 o 
   4 -17   6     2766.24     2405.12    100.31 o 
   5 -17   6     1450.17     1501.00    102.28 o 
   6 -17   6    15886.11    14543.76    341.53 o 
   7 -17   6     5650.09     5718.02    476.68 o 
   8 -17   6     5894.66     6088.48    238.15 o 
   9 -17   6       22.30        7.34     51.24 o 
  10 -17   6     4293.33     4473.44    310.63 o 
  11 -17   6     4677.42     4603.50    326.63 o 
  12 -17   6     2184.21     1949.99    125.84 o 
 -11 -16   6        5.58       35.26     39.45 o 
 -10 -16   6      368.56      399.93     56.43 o 
  -9 -16   6     5926.24     5856.64    149.98 o 
  -8 -16   6     2951.44     2811.28    133.85 o 
  -7 -16   6     1025.23      928.65     58.28 o 
  -6 -16   6     1336.18     1309.43     63.66 o 
  -5 -16   6     4510.89     4429.70    102.69 o 
  -4 -16   6    16179.56    15351.25    234.84 o 
  -3 -16   6     2101.21     2052.00     57.15 o 
  -2 -16   6      557.49      544.84     31.49 o 
  -1 -16   6    35725.94    35856.29    469.35 o 
   0 -16   6    30103.28    30807.53    449.60 o 
   1 -16   6    31038.15    30709.40    586.45 o 
   2 -16   6      339.70      309.99     29.14 o 
   3 -16   6     7076.10     6912.15    154.73 o 
   4 -16   6    14019.78    14152.79    330.79 o 
   5 -16   6     9045.41     8793.45    228.50 o 
   6 -16   6      180.14      250.31     59.16 o 
   7 -16   6     1305.43     1130.71     83.49 o 
   8 -16   6     8745.46     8698.91    296.62 o 
   9 -16   6     4857.26     5298.21    433.54 o 
  10 -16   6     2472.17     2630.20    169.93 o 
  11 -16   6       53.18      109.44     99.76 o 
  12 -16   6     2233.21     2271.18    222.87 o 
 -11 -15   6     3557.75     3854.72    137.24 o 
 -10 -15   6     2059.86     2041.83     91.12 o 
  -9 -15   6      615.03      508.28     51.80 o 
  -8 -15   6     1486.12     1483.57     72.42 o 
  -7 -15   6     5133.76     4658.58    120.00 o 
  -6 -15   6     5717.01     5650.48    130.26 o 
  -5 -15   6       50.20       67.08     22.42 o 
  -4 -15   6      892.15      812.83     59.05 o 
  -3 -15   6    14193.92    14153.74    197.80 o 
  -2 -15   6     5268.41     4839.62    105.92 o 
  -1 -15   6    27496.22    27930.67    343.14 o 
   0 -15   6       19.15       61.97     19.87 o 
   1 -15   6    11556.25    11272.06    248.88 o 
   2 -15   6    18896.53    18633.35    321.62 o 
   3 -15   6    43329.15    43128.81    685.88 o 
   4 -15   6     6869.90     6792.12    182.84 o 
   5 -15   6      898.35      897.58     66.22 o 
   6 -15   6     6564.08     6640.60    192.35 o 
   7 -15   6     5268.86     5049.20    167.78 o 
   8 -15   6     5248.99     4963.36    392.92 o 
   9 -15   6      581.95      438.98     79.79 o 
  10 -15   6     3620.69     3652.34    202.46 o 
  11 -15   6     4941.81     5140.78    193.73 o 
  12 -15   6      518.25      565.83     74.73 o 
 -11 -14   6      135.16       13.71     37.42 o 
 -10 -14   6     3746.44     3538.30    113.60 o 
  -9 -14   6     3815.46     3817.81    152.23 o 
  -8 -14   6     3734.09     3275.36    100.67 o 
  -7 -14   6       84.45       81.53     27.91 o 
  -6 -14   6     3489.47     3343.18    162.33 o 
  -5 -14   6    10246.12     9621.06    193.85 o 
  -4 -14   6    17553.42    17062.77    231.20 o 
  -3 -14   6     1524.56     1562.79     46.62 o 
  -2 -14   6      146.68      152.06     19.15 o 
  -1 -14   6    60487.24    60595.22    754.19 o 
   0 -14   6    14721.53    14994.92    239.04 o 
   1 -14   6    22299.04    21199.22    416.37 o 
   2 -14   6     2190.59     2361.23     71.53 o 
   3 -14   6     3194.49     3293.40     91.27 o 
   4 -14   6    10156.23    10093.03    240.12 o 
   5 -14   6    10165.83     9910.06    280.20 o 
   6 -14   6      182.38      131.07     34.22 o 
   7 -14   6     5817.98     5723.67    200.37 o 
   8 -14   6     9384.88     9547.19    260.23 o 
   9 -14   6    10448.16    11048.26    355.78 o 
  10 -14   6     1389.99     1089.16    230.87 o 
  11 -14   6      114.14      146.46     44.20 o 
  12 -14   6     2570.90     2978.68    352.93 o 
 -12 -13   6     2056.98     2142.61    104.94 o 
 -11 -13   6     2144.79     2105.06    100.29 o 
 -10 -13   6     1076.71     1126.82     67.98 o 
  -9 -13   6       64.08       51.53     28.93 o 
  -8 -13   6     1962.33     2028.33     72.04 o 
  -7 -13   6    12191.04    12306.88    202.61 o 
  -6 -13   6     2387.13     2125.38     65.29 o 
  -5 -13   6        7.23       13.37     15.53 o 
  -4 -13   6     1605.93     1606.39     48.09 o 
  -3 -13   6     2802.86     2692.36     60.56 o 
  -2 -13   6    13748.27    14126.18    189.81 o 
  -1 -13   6     9170.95     9258.82    144.44 o 
   0 -13   6     4120.94     3981.68    214.59 o 
   1 -13   6     4408.77     4135.17    123.19 o 
   2 -13   6     1086.60     1018.28     55.31 o 
   3 -13   6     6654.68     6802.32    172.39 o 
   4 -13   6     1905.77     2213.57    129.77 o 
   5 -13   6     5068.49     4934.89    274.05 o 
   6 -13   6    14787.55    14975.35    337.78 o 
   7 -13   6     4415.38     4343.20    149.84 o 
   8 -13   6      295.65      257.38     51.85 o 
   9 -13   6      551.01      475.51    148.37 o 
  10 -13   6     3158.21     2811.14    168.34 o 
  11 -13   6     1265.66     1299.23     82.31 o 
  12 -13   6      453.75      384.08     64.96 o 
  13 -13   6      267.10      251.12     62.96 o 
 -12 -12   6      876.53      779.21     69.26 o 
 -11 -12   6      110.10       50.53     41.46 o 
 -10 -12   6     2254.65     2245.21     80.78 o 
  -9 -12   6     3167.72     3024.21     87.83 o 
  -8 -12   6     6759.39     6541.71    180.27 o 
  -7 -12   6        9.05       26.24     20.18 o 
  -6 -12   6     5580.06     4986.97    103.74 o 
  -5 -12   6    14051.96    13222.81    187.67 o 
  -4 -12   6    25352.14    24986.81    313.73 o 
  -3 -12   6       96.74      133.94     17.31 o 
  -2 -12   6      827.03      802.10     30.96 o 
  -1 -12   6    17948.14    18966.50    287.92 o 
   0 -12   6    33269.60    33523.27    610.21 o 
   1 -12   6    10176.00     9773.19    266.87 o 
   2 -12   6     1545.80     1494.52     63.92 o 
   3 -12   6    10084.59    10161.35    229.76 o 
   4 -12   6     7538.06     7594.33    189.96 o 
   5 -12   6    21951.03    21582.41    441.48 o 
   6 -12   6       26.66       -0.53     25.40 o 
   7 -12   6     3680.80     3946.45    140.37 o 
   8 -12   6    11466.18    11711.46    294.01 o 
   9 -12   6     5876.64     5899.46    164.37 o 
  10 -12   6      383.61      456.51     85.08 o 
  11 -12   6       29.32       22.53     32.07 o 
  12 -12   6     1898.10     1943.82    101.41 o 
  13 -12   6     2675.58     3145.89    177.20 o 
 -12 -11   6     1113.41     1169.67     79.03 o 
 -11 -11   6     1210.19     1256.09     71.48 o 
 -10 -11   6       16.25        7.14     26.20 o 
  -9 -11   6      144.87      107.98     39.56 o 
  -8 -11   6     8273.16     8165.35    186.68 o 
  -7 -11   6    10141.19     9786.05    167.46 o 
  -6 -11   6     7958.14     7728.64    136.66 o 
  -5 -11   6     1588.61     1544.25     43.59 o 
  -4 -11   6     8640.21     8417.13    119.25 o 
  -3 -11   6     7624.67     7559.79    106.90 o 
  -2 -11   6    16512.87    17025.93    215.52 o 
  -1 -11   6    14555.31    14845.82    230.38 o 
   0 -11   6     6578.27     6403.70    187.89 o 
   1 -11   6    45257.80    48076.27   1073.27 o 
   2 -11   6    46950.29    48793.89    880.94 o 
   3 -11   6    13393.78    14676.19    305.32 o 
   4 -11   6     8650.66     8646.94    206.48 o 
   5 -11   6    21816.73    21915.47    443.75 o 
   6 -11   6    22112.47    21337.41    441.98 o 
   7 -11   6     7433.28     7055.63    168.96 o 
   8 -11   6        7.07       69.69     35.12 o 
   9 -11   6     3824.61     3689.26    124.69 o 
  10 -11   6     4853.39     5186.27    137.43 o 
  11 -11   6     3487.01     3448.11    112.53 o 
  12 -11   6      402.96      421.70     51.80 o 
  13 -11   6     1109.48     1148.24    109.02 o 
 -12 -10   6       26.52       25.63     33.81 o 
 -11 -10   6      124.09      184.36     36.19 o 
 -10 -10   6     2452.86     2369.52     96.19 o 
  -9 -10   6     4019.38     3951.37     98.20 o 
  -8 -10   6     2525.50     2518.88     81.55 o 
  -7 -10   6       17.44       18.58     18.56 o 
  -6 -10   6     7586.89     7256.12    128.94 o 
  -5 -10   6     4819.32     4931.97     87.98 o 
  -4 -10   6     2686.61     2608.43     55.61 o 
  -3 -10   6    14296.43    14321.55    175.59 o 
  -2 -10   6     7313.04     7594.83    108.23 o 
  -1 -10   6    26993.40    27525.30    447.34 o 
   0 -10   6    11660.66    12358.76    315.47 o 
   1 -10   6     4681.63     4744.45    177.41 o 
   2 -10   6     4196.86     4427.15    146.98 o 
   3 -10   6    45113.65    46710.89    847.81 o 
   4 -10   6    11067.83    11686.93    257.23 o 
   5 -10   6      632.46      684.44     51.88 o 
   6 -10   6     2258.85     2275.05    101.09 o 
   7 -10   6     4018.05     4596.27    132.26 o 
   8 -10   6     7479.54     7525.26    181.93 o 
   9 -10   6     1921.02     1909.34     89.37 o 
  10 -10   6       31.08       56.31     28.95 o 
  11 -10   6      867.74      848.33     60.00 o 
  12 -10   6     4193.88     4561.69    183.05 o 
  13 -10   6     2226.04     2068.78    141.43 o 
 -12  -9   6     2997.92     3355.26    102.47 o 
 -11  -9   6     2692.29     2697.33     87.71 o 
 -10  -9   6      235.17      189.76     33.76 o 
  -9  -9   6     1912.82     1912.49     66.98 o 
  -8  -9   6     5308.19     4923.99    105.75 o 
  -7  -9   6     5637.19     5437.02    108.61 o 
  -6  -9   6      277.92      206.28     21.69 o 
  -5  -9   6     3287.23     3172.89     65.05 o 
  -4  -9   6    13753.08    13919.36    173.20 o 
  -3  -9   6    41928.14    43302.43    469.12 o 
  -2  -9   6    11120.18    10983.52    141.94 o 
  -1  -9   6      127.20      285.99     42.40 o 
   0  -9   6    36106.32    37996.74   2538.30 o 
   1  -9   6    71458.42    75526.84   1649.16 o 
   2  -9   6    38379.29    39646.49    892.87 o 
   3  -9   6     1907.32     2450.57    130.55 o 
   4  -9   6    33360.31    35716.91    714.54 o 
   5  -9   6    18088.84    17873.11    317.31 o 
   6  -9   6    20846.45    21027.58    371.49 o 
   7  -9   6    10194.99    10353.75    217.77 o 
   8  -9   6      818.43      713.20     55.07 o 
   9  -9   6     8324.76     8597.76    204.71 o 
  10  -9   6    11748.53    11973.98    240.41 o 
  11  -9   6     4378.83     4679.99    131.69 o 
  12  -9   6      841.73      833.74     68.98 o 
  13  -9   6      564.17      528.94     62.90 o 
 -13  -8   6      957.79      878.62     87.96 o 
 -12  -8   6      530.60      552.03     51.77 o 
 -11  -8   6      437.69      419.53     42.26 o 
 -10  -8   6     7057.71     7389.48    146.23 o 
  -9  -8   6     4712.96     4586.25    104.12 o 
  -8  -8   6     1020.58     1007.80     46.75 o 
  -7  -8   6     5705.00     5454.52    107.08 o 
  -6  -8   6    17745.86    17507.21    230.80 o 
  -5  -8   6    21802.50    21802.35    273.20 o 
  -4  -8   6     3937.31     3707.03     63.64 o 
  -3  -8   6    10949.82    12179.15    150.17 o 
  -2  -8   6    76004.13    78215.03   1162.95 o 
  -1  -8   6    86827.52    93262.86   2030.23 o 
   0  -8   6    21391.07    21039.34    488.90 o 
   1  -8   6     5657.05     5996.15    161.75 o 
   2  -8   6    24983.71    24720.92    826.25 o 
   3  -8   6    72800.73    75168.14   1643.90 o 
   4  -8   6     7600.42     6740.81    141.78 o 
   5  -8   6      261.71      200.88     27.43 o 
   6  -8   6     6384.38     6681.47    152.57 o 
   7  -8   6    10185.08    10065.72    212.39 o 
   8  -8   6    12067.82    12108.58    251.05 o 
   9  -8   6     2144.89     2058.51     76.74 o 
  10  -8   6      581.32      536.98     45.75 o 
  11  -8   6     7030.92     7354.61    234.63 o 
  12  -8   6     3221.42     3252.35    125.80 o 
  13  -8   6      915.76      884.57     74.28 o 
 -13  -7   6      590.79      706.75     76.90 o 
 -12  -7   6     5901.20     5744.63    131.69 o 
 -11  -7   6      549.00      659.80     47.72 o 
 -10  -7   6       57.50       59.44     25.55 o 
  -9  -7   6     2966.21     2976.37    101.16 o 
  -8  -7   6     4046.16     4028.34     90.51 o 
  -7  -7   6     5983.74     5936.71    122.48 o 
  -6  -7   6     1922.46     1940.51     49.88 o 
  -5  -7   6      326.37      288.17     20.63 o 
  -4  -7   6    66998.07    69261.16    733.19 o 
  -3  -7   6    42846.35    43114.14    535.46 o 
  -2  -7   6    17173.58    17541.93    421.89 o 
  -1  -7   6    11276.93    12591.20    309.80 o 
   0  -7   6    45636.23    51602.18   1135.43 o 
   1  -7   6      237.16      420.74     50.51 o 
   2  -7   6    18867.48    20585.47    693.24 o 
   3  -7   6      359.40      512.61     53.76 o 
   4  -7   6     5494.76     5082.98    113.89 o 
   5  -7   6    22765.15    23175.65    392.45 o 
   6  -7   6    10655.38    10630.71    211.76 o 
   7  -7   6     5206.62     5119.44    171.20 o 
   8  -7   6     1921.82     1826.49    133.35 o 
   9  -7   6     2599.97     2622.82    136.85 o 
  10  -7   6     8205.62     8217.12    181.60 o 
  11  -7   6      306.47      294.51     47.35 o 
  12  -7   6     1112.56     1062.32     75.92 o 
  13  -7   6      626.85      551.11    157.91 o 
 -13  -6   6       60.74       38.14     38.23 o 
 -12  -6   6      283.50      290.24     38.63 o 
 -11  -6   6     1572.99     1580.06     71.32 o 
 -10  -6   6     6231.19     6434.44    130.25 o 
  -9  -6   6     2692.40     2813.20     75.64 o 
  -8  -6   6      459.98      454.83     32.66 o 
  -7  -6   6     4137.18     4140.42     80.30 o 
  -6  -6   6    19009.50    18827.34    259.95 o 
  -5  -6   6    22072.09    22947.82    305.29 o 
  -4  -6   6     2009.53     1502.66     40.06 o 
  -3  -6   6     3406.76     3342.23     85.18 o 
  -2  -6   6    97501.93   100717.43   2190.22 o 
  -1  -6   6    38457.21    39015.15   1020.50 o 
   0  -6   6     2247.86     2836.30     89.30 o 
   1  -6   6      406.43      357.35     47.14 o 
   2  -6   6    34564.51    34650.62   1114.99 o 
   3  -6   6    33144.63    31261.45   1021.13 o 
   4  -6   6    14927.47    14945.83    267.23 o 
   5  -6   6        1.57       16.29     15.55 o 
   6  -6   6     5605.96     5699.06    148.27 o 
   7  -6   6    30767.89    31348.37    520.15 o 
   8  -6   6     9350.29     9449.46    232.08 o 
   9  -6   6      635.57      596.27     53.31 o 
  10  -6   6     1105.81     1116.56     65.64 o 
  11  -6   6     7081.70     7545.84    199.63 o 
  12  -6   6     3431.11     3569.23    130.22 o 
  13  -6   6     1732.38     1844.53    152.36 o 
 -13  -5   6     1656.90     1861.47    257.81 o 
 -12  -5   6      698.33      739.73     71.87 o 
 -11  -5   6      172.89      179.40     29.89 o 
 -10  -5   6       13.20       28.53     22.21 o 
  -9  -5   6     5107.03     5197.14    125.90 o 
  -8  -5   6     9370.54     9591.96    194.39 o 
  -7  -5   6    11087.05    10837.06    168.71 o 
  -6  -5   6       61.80       80.03     17.31 o 
  -5  -5   6     8378.27     8616.99    144.02 o 
  -4  -5   6    27874.51    28293.20    435.52 o 
  -3  -5   6    24058.01    24332.07   1075.64 o 
  -2  -5   6    28843.09    28014.97    909.17 o 
  -1  -5   6    73655.48    75280.47   2083.30 o 
   0  -5   6     5714.72     7271.65    183.29 o 
   1  -5   6    66466.20    68140.37   2123.91 o 
   2  -5   6      755.91      932.32     67.77 o 
   3  -5   6     1929.79     2099.08    115.33 o 
   4  -5   6    31294.66    31831.61    706.83 o 
   5  -5   6    38171.38    40482.45    729.66 o 
   6  -5   6     9743.14     9204.88    183.25 o 
   7  -5   6     2120.13     2112.42     84.36 o 
   8  -5   6     5405.86     5540.32    124.73 o 
   9  -5   6     8004.10     8594.85    270.68 o 
  10  -5   6     3371.25     3209.69    140.37 o 
  11  -5   6      169.38      196.99     61.66 o 
  12  -5   6     1906.78     1933.04     98.06 o 
  13  -5   6     1260.06     1230.73    117.96 o 
 -13  -4   6      504.04      531.20     58.72 o 
 -12  -4   6       72.23       46.36     29.72 o 
 -11  -4   6     2328.14     2471.04     94.21 o 
 -10  -4   6     3287.03     3174.62     80.74 o 
  -9  -4   6     2109.52     2073.86     61.31 o 
  -8  -4   6       39.96       66.55     19.21 o 
  -7  -4   6    12512.45    12099.52    182.39 o 
  -6  -4   6    10840.96    11192.65    196.71 o 
  -5  -4   6     5814.56     5844.38    103.78 o 
  -4  -4   6      114.46      100.36     15.54 o 
  -3  -4   6    21974.01    20449.94    682.30 o 
  -2  -4   6    54303.01    50720.57   1595.25 o 
  -1  -4   6     1190.03     1139.40     72.40 o 
   0  -4   6    85409.74    85463.77   2645.84 o 
   1  -4   6     1310.61     1833.91     95.13 o 
   2  -4   6    22289.28    23163.13    752.59 o 
   3  -4   6    25901.65    13107.58    453.74 o 
   4  -4   6     8386.98     8194.82    393.10 o 
   5  -4   6     1356.34     1443.72     67.81 o 
   6  -4   6     7644.72     7842.14    122.78 o 
   7  -4   6    25895.19    27195.74    393.14 o 
   8  -4   6     2246.81     2453.13    117.48 o 
   9  -4   6       86.87       86.17     25.59 o 
  10  -4   6     4585.50     4809.51    163.55 o 
  11  -4   6     4087.92     4432.89    160.48 o 
  12  -4   6     3197.59     3050.38    134.30 o 
  13  -4   6     1130.03     1112.25    112.36 o 
 -13  -3   6      851.23      918.74     68.51 o 
 -12  -3   6     1969.00     2187.67     88.44 o 
 -11  -3   6      647.60      619.35     77.40 o 
 -10  -3   6      155.09      172.30     26.82 o 
  -9  -3   6     3798.26     4092.93     94.81 o 
  -8  -3   6    14807.29    14435.05    213.99 o 
  -7  -3   6      936.87      964.43     35.97 o 
  -6  -3   6      674.54      807.01     30.65 o 
  -5  -3   6     6648.84     6765.99    125.00 o 
  -4  -3   6     6827.83     6056.61    246.23 o 
  -3  -3   6     4839.89     4741.56    198.67 o 
  -2  -3   6     1962.41     2592.81    124.59 o 
  -1  -3   6     1197.96     1083.84     68.19 o 
   0  -3   6    19280.63    20095.89    673.25 o 
   1  -3   6     1389.72     1885.03     64.87 o 
   3  -3   6    15634.09    15743.74    527.40 o 
   4  -3   6    39067.13    42326.79    637.40 o 
   5  -3   6    79257.01    84328.06   1021.50 o 
   6  -3   6     3466.97     3423.29     67.65 o 
   7  -3   6      211.62      117.70     24.75 o 
   8  -3   6    12727.08    13059.35    237.99 o 
   9  -3   6     9093.19     9292.43    214.80 o 
  10  -3   6     4488.40     4310.77    132.39 o 
  11  -3   6        3.84       27.30     36.10 o 
  12  -3   6     2171.35     2209.70    117.43 o 
  13  -3   6     2973.84     3390.28    310.21 o 
 -13  -2   6      311.13      292.97     44.56 o 
 -12  -2   6       96.33       47.15     50.09 o 
 -11  -2   6     6422.86     7040.49    135.19 o 
 -10  -2   6     3679.96     3977.97     88.64 o 
  -9  -2   6     4230.43     4188.32    143.39 o 
  -8  -2   6     3143.53     2829.53    165.49 o 
  -7  -2   6    16097.81    16213.26    258.31 o 
  -6  -2   6    12834.74    13315.49    261.30 o 
  -5  -2   6    15869.80    15957.56    319.21 o 
  -4  -2   6      300.41      556.44     62.29 o 
  -3  -2   6     1931.03     1649.13     98.07 o 
  -2  -2   6    65355.73    64978.91   2025.42 o 
  -1  -2   6    33715.25    33946.44   1075.01 o 
   0  -2   6    14314.36    14750.60    346.74 o 
   1  -2   6      227.69      271.07     31.99 o 
   2  -2   6     7848.77     7889.35    194.64 o 
   3  -2   6     1186.06     1164.92     45.87 o 
   4  -2   6     9446.96     9955.37    169.10 o 
   5  -2   6     1059.20     1374.80     39.80 o 
   6  -2   6     1988.10     1865.95     47.16 o 
   7  -2   6    10121.59    10242.75    235.36 o 
   8  -2   6     2201.16     2320.79    121.36 o 
   9  -2   6      699.43      797.12     87.28 o 
  10  -2   6     3940.36     4086.13    129.23 o 
  11  -2   6     4161.05     4357.26    140.85 o 
  12  -2   6     1458.39     1346.59     92.17 o 
  13  -2   6      148.64      113.31     63.77 o 
 -12  -1   6     4540.59     5103.27    153.22 o 
 -11  -1   6       30.24       20.16     33.50 o 
 -10  -1   6     2625.53     2643.82    103.66 o 
  -9  -1   6     6367.41     6436.17    161.46 o 
  -8  -1   6    10025.53    10193.66    211.09 o 
  -7  -1   6     1654.68     1675.06     72.71 o 
  -6  -1   6     1971.44     2073.78     74.41 o 
  -5  -1   6    30275.33    29062.02    538.67 o 
  -4  -1   6    26864.60    26056.05    866.23 o 
  -3  -1   6     1700.41     1885.68    106.91 o 
  -2  -1   6    11276.87    13086.11    448.69 o 
  -1  -1   6    77210.99    77488.70   1693.80 o 
   0  -1   6    57805.27    61182.99   1506.86 o 
   1  -1   6    55728.50    57414.33   2002.06 o 
   2  -1   6      250.39      410.12     83.34 o 
   3  -1   6    44595.96    49933.17    890.30 o 
   4  -1   6     5880.12     5401.03    102.77 o 
   5  -1   6     9049.85     9409.32    151.08 o 
   6  -1   6     9083.54     9389.91    142.68 o 
   7  -1   6     3694.79     3551.51     81.06 o 
   8  -1   6     1743.66     1859.69     76.05 o 
   9  -1   6     5165.08     4855.84    139.90 o 
  10  -1   6      224.79      194.84     40.39 o 
  11  -1   6     1021.04     1070.17     71.15 o 
  12  -1   6     2025.19     2017.94    113.60 o 
  13  -1   6     1936.70     2025.51    117.97 o 
 -12   0   6     2714.51     2723.71    227.71 o 
 -11   0   6     7764.32     7646.06    224.90 o 
 -10   0   6     3551.73     3485.05    137.10 o 
  -9   0   6      401.86      441.51     60.33 o 
  -8   0   6     3089.77     2927.35     91.01 o 
  -7   0   6     8740.01     8422.17    154.15 o 
  -6   0   6     3721.08     3495.89     91.51 o 
  -5   0   6    16245.00    16564.59    547.36 o 
  -4   0   6     7785.00     8770.51    338.41 o 
  -3   0   6    81066.12    82174.37   2560.40 o 
  -1   0   6    32942.59    32060.27    718.92 o 
   0   0   6    52640.00    54109.32   1676.91 o 
   1   0   6   155846.70   157019.34   3399.96 o 
   2   0   6    45036.92    48769.30    865.78 o 
   3   0   6     8963.73     7971.79    157.43 o 
   4   0   6      817.65     1125.00     32.26 o 
   5   0   6     8045.56     7968.96    132.38 o 
   6   0   6     5010.07     4630.80     83.19 o 
   7   0   6     3835.21     3956.01     98.45 o 
   8   0   6       19.56       17.07     22.64 o 
   9   0   6     2205.17     2241.91    120.57 o 
  10   0   6     6260.98     6553.60    278.67 o 
  11   0   6     2786.11     2801.57    111.57 o 
  12   0   6     1440.44     1360.34    103.37 o 
  13   0   6       75.79       81.32     70.92 o 
 -11   1   6      361.28      356.32     61.90 o 
 -10   1   6     6452.49     6413.80    230.49 o 
  -9   1   6     6983.40     6970.56    146.81 o 
  -8   1   6     7076.92     7529.06    168.75 o 
  -7   1   6      258.72      313.49     29.08 o 
  -6   1   6      667.81      720.00     54.15 o 
  -5   1   6    20611.54    21242.56    505.64 o 
  -4   1   6    45086.89    46944.99   1507.70 o 
  -3   1   6    30696.26    30503.81    994.19 o 
  -2   1   6     2291.55     3346.24    149.84 o 
  -1   1   6    14263.84    15685.95    366.23 o 
   1   1   6    18264.08    19499.19    436.77 o 
   2   1   6      572.59      415.80     18.60 o 
   3   1   6    56166.30    58330.16    867.25 o 
   4   1   6      891.67     1471.92     46.34 o 
   5   1   6    16072.83    16912.07    250.99 o 
   6   1   6     1896.99     1993.62     55.50 o 
   7   1   6     7413.69     7587.32    156.91 o 
   8   1   6    12985.30    12608.72    272.15 o 
   9   1   6     4979.91     5260.88    210.74 o 
  10   1   6       25.70       54.37     33.88 o 
  11   1   6     1034.41     1020.26     72.73 o 
  12   1   6     1107.58     1193.81    126.42 o 
  13   1   6     3524.29     3839.22    163.77 o 
 -11   2   6     3650.14     3783.99    249.18 o 
 -10   2   6     2250.82     2330.79    290.64 o 
  -9   2   6      216.23      169.46     34.73 o 
  -8   2   6     9180.78     9207.44    171.48 o 
  -7   2   6     5625.63     5731.68    117.50 o 
  -6   2   6     5856.90     5747.51    112.49 o 
  -5   2   6     1295.73     1231.46     77.51 o 
  -4   2   6    45663.92    48042.31   1542.64 o 
  -3   2   6    21482.84    20747.10    699.13 o 
  -2   2   6    12493.96    11956.81    417.54 o 
  -1   2   6      128.95      291.69     37.46 o 
   0   2   6     5207.14     5065.83    130.81 o 
   1   2   6    30158.92    32201.39    856.13 o 
   2   2   6    82475.86    82277.80   1465.14 o 
   3   2   6    17174.37    18892.04    336.72 o 
   4   2   6     9605.46    10704.25    149.05 o 
   5   2   6    10000.72     9845.53    143.61 o 
   6   2   6     3036.41     3001.11     73.78 o 
   7   2   6     7635.83     7883.17    143.57 o 
   8   2   6      354.68      375.25     41.19 o 
   9   2   6     2497.10     2796.81    147.49 o 
  10   2   6     5580.09     5655.71    167.08 o 
  11   2   6     2148.45     2386.58    107.42 o 
  12   2   6      213.74      171.10     49.56 o 
  13   2   6      859.02      740.03     88.68 o 
 -10   3   6     7819.27     7556.16    210.65 o 
  -9   3   6     5906.35     6030.44    150.44 o 
  -8   3   6      887.80      825.93     45.66 o 
  -7   3   6     1126.45     1305.54     87.03 o 
  -6   3   6     8490.59     8429.73    168.53 o 
  -5   3   6    13370.52    13285.41    274.52 o 
  -4   3   6    21489.31    21865.88    749.64 o 
  -3   3   6      814.80      694.08     68.61 o 
  -2   3   6    11784.45    11826.75    415.86 o 
  -1   3   6     4306.84     3710.33    156.16 o 
   0   3   6     8383.41     9343.71    225.00 o 
   1   3   6      172.83      352.79     19.91 o 
   2   3   6     5340.40     4723.88    186.88 o 
   3   3   6    28115.19    28511.58    582.35 o 
   4   3   6    23883.60    24165.00    383.40 o 
   5   3   6     1009.26      964.57     37.82 o 
   6   3   6      436.89      538.02     44.16 o 
   7   3   6    13029.15    13382.78    217.91 o 
   8   3   6     5601.43     6028.47    141.99 o 
   9   3   6     6633.93     6530.58    178.67 o 
  10   3   6      671.54      711.49     62.89 o 
  11   3   6      587.44      661.09     63.97 o 
  12   3   6     1101.98     1276.85    149.46 o 
  13   3   6     1134.93     1258.98     89.29 o
[truncated: 1,505,102 more chars]
